# Supplementary material for: Synthesis and structure of a binuclear calcium nitrate coordination complex with bridging zwitterionic nicotinic acid
Source: Acta Crystallogr E Crystallogr Commun. 2026 Feb 13;82(Pt 3):278–81. doi: 10.1107/S2056989026001271 (PMC12961657; doi:10.1107/S2056989026001271)
Supplement: Supplementary file 1 [file e-82-00278-sup1.cif]

##############################################################################
#                                                                            #
# This CIF contains the data in a paper accepted for publication in          #
# Acta Crystallographica Section E. It conforms to the requirements of       #
# Notes for Authors for Acta Crystallographica Section E, and has been       #
# peer reviewed under the auspices of the IUCr Commission on Journals.       #
#                                                                            #
# Full details of the Crystallographic Information File format               #
# are given in the paper "The Crystallographic Information File (CIF):       #
# a New Standard Archive File for Crystallography" by S. R. Hall, F. H.      #
# Allen and I. D. Brown [Acta Cryst. (1991), A47, 655-685].                  #
#                                                                            #
# The current version of the core CIF dictionary is obtainable from          #
# ftp://ftp.iucr.org/pub/cif_core.dic.                                       #
#                                                                            #
# Software is freely available for graphical display of the structure(s)     #
# in this CIF. For information consult the CIF software page                 #
# http://www.iucr.org/resources/cif/software.                                #
#                                                                            #
# This file may be used for bona fide research purposes within the           #
# scientific community so long as proper attribution is given to the journal # 
# article from which it was obtained.                                        #
#                                                                            #
##############################################################################
data_I
_audit_creation_method
;
Olex2 1.5
(compiled 2022.04.07 svn.rca3783a0 for OlexSys, GUI svn.r6498)
;
_journal_date_recd_electronic     2026-01-26
_journal_date_accepted     2026-02-05
_journal_name_full     'Acta Crystallographica, Section E'
_journal_year     2026
_journal_volume     82
_journal_issue      1
_journal_page_first     0
_journal_page_last     0
_journal_paper_category     GM
_journal_paper_doi     10.1107/S2056989026001271
_journal_coeditor_code     HB8192
_publ_contact_author_name     'Batirbay Torambetov'
_publ_contact_author_address
;
National University of Uzbekistan named after Mirzo Ulugbek, 4 University St.,
Tashkent, 100174,
Uzbekistan
;
_publ_contact_author_email     'torambetov_b@mail.ru'
_publ_contact_author_fax     ?
_publ_contact_author_phone     '+998913042025'
_publ_section_title
;
Synthesis and structure of a binuclear calcium nitrate coordination complex with
bridging zwitterionic nicotinic acid
;
loop_
    _publ_author_name
    _publ_author_footnote
    _publ_author_address
    'Burkitbaeva, Gulmira' .
;
Karakalpak State University, 1 Ch.Abdirov St. Nukus, 230112,
Uzbekistan
;
    'Djumanazarova, Zulfiya' .
;
Karakalpak State University, 1 Ch.Abdirov St. Nukus, 230112,
Uzbekistan
;
    'Bektursinova, Aysanem' .
;
Karakalpak State University, 1 Ch.Abdirov St. Nukus, 230112,
Uzbekistan
;
    'Ashurov, Jamshid' .
;
Institute of Bioorganic Chemistry, Academy of Sciences of Uzbekistan, M.
Ulugbek, St, 83, Tashkent, 100125,
Uzbekistan
;
    'Kadirova, Shakhnoza' .
;
National University of Uzbekistan named after Mirzo Ulugbek, 4 University St.,
Tashkent, 100174,
Uzbekistan
;
    'Choriev, Odil' .
;
Institute of Bioorganic Chemistry, Academy of Sciences of Uzbekistan, M.
Ulugbek, St, 83, Tashkent, 100125,
Uzbekistan
;
    'Meldebekova, Saule' .
;
Karakalpak State University, 1 Ch.Abdirov St. Nukus, 230112,
Uzbekistan
;
    'Torambetov, Batirbay' .
;
National University of Uzbekistan named after Mirzo Ulugbek, 4 University St.,
Tashkent, 100174,
Uzbekistan
;
_publ_section_synopsis
;
The crystal structure of [Ca~2~(C~6~H~5~NO~2~)~2~(H~2~O)~2~(NO~3~)~2~] reveals
an eight-coordinate distorted dodecahedral Ca^II^ center with mixed ligands. A
Hirshfeld surface analysis elucidated the intermolecular interactions
consolidating the crystal.
;
_chemical_name_systematic
;
Bis(\m-pyridin-1-ium-3-carboxylato-\k^2^<i>O</i>:<i>O</i>')bis[diaqua\
bis(nitrato-\k^2^<i>O</i>,<i>O</i>')calcium(II)]
;
_chemical_name_common     ?
_chemical_formula_moiety     'C12 H18 Ca2 N6 O20'
_chemical_formula_sum     'C12 H18 Ca2 N6 O20'
_chemical_formula_iupac     '[Ca2 (C6 H5 N O2)2 (N O3)4 (H2 O)4]'
_chemical_formula_weight     646.48
_chemical_melting_point     ?
_space_group_crystal_system     triclinic
_space_group_name_H-M_alt     'P -1'
_space_group_name_Hall     '-P 1'
loop_
    _space_group_symop_operation_xyz
    'x, y, z'
    '-x, -y, -z'
_cell_length_a     7.2785(2)
_cell_length_b     7.7034(2)
_cell_length_c     11.8102(2)
_cell_angle_alpha     76.204(2)
_cell_angle_beta     88.236(2)
_cell_angle_gamma     67.828(2)
_cell_volume     594.24(3)
_cell_formula_units_Z     1
_cell_measurement_reflns_used     4225
_cell_measurement_theta_min     3.8530
_cell_measurement_theta_max     71.2540
_cell_measurement_temperature     293(2)
_exptl_crystal_description     block
_exptl_crystal_colour     colourless
_exptl_crystal_size_max     0.3
_exptl_crystal_size_mid     0.2
_exptl_crystal_size_min     0.12
_exptl_crystal_density_diffrn     1.807
_exptl_crystal_density_meas     ?
_exptl_crystal_density_method     ?
_exptl_crystal_F_000     332
_exptl_absorpt_coefficient_mu     5.185
_exptl_absorpt_correction_type     multi-scan
_exptl_absorpt_process_details
;
(CrysAlisPro; Rigaku OD, 2023)
;
_exptl_absorpt_correction_T_min     0.52156
_exptl_absorpt_correction_T_max     1.00000
_diffrn_ambient_temperature     293(2)
_diffrn_source     'micro-focus sealed X-ray tube'
_diffrn_radiation_type     'Cu K\a'
_diffrn_radiation_wavelength     1.54184
_diffrn_radiation_monochromator     mirror
_diffrn_measurement_device_type
                         'XtaLAB Synergy, Single source at home/near, HyPix3000'
_diffrn_measurement_device     'four-circle diffractometer'
_diffrn_measurement_method     '\w scans'
_diffrn_detector     'Hybrid Pixel Array Detector'
_diffrn_detector_area_resol_mean     10.0000
_diffrn_reflns_number     5079
_diffrn_reflns_av_R_equivalents     0.0250
_diffrn_reflns_av_unetI/netI     0.0292
_diffrn_reflns_theta_min     3.862
_diffrn_reflns_theta_max     71.506
_diffrn_reflns_theta_full     67.684
_diffrn_measured_fraction_theta_max     0.986
_diffrn_measured_fraction_theta_full     0.999
_diffrn_reflns_limit_h_min     -8
_diffrn_reflns_limit_h_max     8
_diffrn_reflns_limit_k_min     -9
_diffrn_reflns_limit_k_max     9
_diffrn_reflns_limit_l_min     -14
_diffrn_reflns_limit_l_max     11
_diffrn_radiation_probe     x-ray
_refine_special_details     ?
_reflns_number_total     2278
_reflns_number_gt     2204
_reflns_threshold_expression     'I > 2\s(I)'
_refine_ls_structure_factor_coef     Fsqd
_refine_ls_matrix_type     full
_refine_ls_R_factor_all     0.0365
_refine_ls_R_factor_gt     0.0358
_refine_ls_wR_factor_gt     0.0956
_refine_ls_wR_factor_ref     0.0960
_refine_ls_goodness_of_fit_ref     1.090
_refine_ls_restrained_S_all     1.090
_refine_ls_number_reflns     2278
_refine_ls_number_parameters     183
_refine_ls_number_restraints     0
_refine_ls_hydrogen_treatment     constr
_refine_ls_weighting_scheme     calc
_refine_ls_weighting_details
              'w=1/[\s^2^(Fo^2^)+(0.0521P)^2^+0.3004P] where P=(Fo^2^+2Fc^2^)/3'
_atom_sites_solution_hydrogens     mixed
_atom_sites_solution_primary     dual
_atom_sites_solution_secondary     ?
_refine_ls_shift/su_max     0.000
_refine_ls_shift/su_mean     0.000
_refine_diff_density_max     0.378
_refine_diff_density_min     -0.502
_refine_ls_extinction_method     none
_refine_ls_extinction_coef     .
loop_
    _atom_type_symbol
    _atom_type_description
    _atom_type_scat_dispersion_real
    _atom_type_scat_dispersion_imag
    _atom_type_scat_source
    'C' 'C' 0.0181 0.0091
                         'International Tables Vol C Tables 4.2.6.8 and 6.1.1.4'
    'H' 'H' 0.0000 0.0000
                         'International Tables Vol C Tables 4.2.6.8 and 6.1.1.4'
    'Ca' 'Ca' 0.3641 1.2855
                         'International Tables Vol C Tables 4.2.6.8 and 6.1.1.4'
    'N' 'N' 0.0311 0.0180
                         'International Tables Vol C Tables 4.2.6.8 and 6.1.1.4'
    'O' 'O' 0.0492 0.0322
                         'International Tables Vol C Tables 4.2.6.8 and 6.1.1.4'
_computing_data_collection
;
CrysAlisPro 1.171.43.92a (Rigaku OD, 2023)
;
_computing_cell_refinement
;
CrysAlisPro 1.171.43.92a (Rigaku OD, 2023)
;
_computing_data_reduction
;
CrysAlisPro 1.171.43.92a (Rigaku OD, 2023)
;
_computing_structure_solution
;
<i>SHELXT2018/2</i> (Sheldrick, 2015a)
;
_computing_structure_refinement
;
<i>SHELXL2016/6</i> (Sheldrick, 2015b)
;
_computing_molecular_graphics
;
Olex2 1.5 (Dolomanov <i>et al.</i>,  2009)
;
_computing_publication_material
;
Olex2 1.5 (Dolomanov <i>et al.</i>,  2009)
;
loop_
    _atom_site_type_symbol
    _atom_site_label
    _atom_site_fract_x
    _atom_site_fract_y
    _atom_site_fract_z
    _atom_site_U_iso_or_equiv
    _atom_site_adp_type
    _atom_site_calc_flag
    _atom_site_occupancy
    _atom_site_disorder_assembly
    _atom_site_disorder_group
    Ca Ca1 0.65567(5) 0.56954(5) 0.12434(3) 0.02000(14) Uani d 1 . .
    O O1 0.2555(2) 0.2795(2) 0.05968(12) 0.0302(3) Uani d 1 . .
    O O1W 0.8866(2) 0.2683(2) 0.08421(13) 0.0281(3) Uani d 1 . .
    H H1WA 0.893487 0.174012 0.141145 0.042 Uiso d 1 . .
    H H1WB 1.003606 0.268073 0.082744 0.042 Uiso d 1 . .
    O O2 0.4355(2) 0.4144(2) 0.12536(14) 0.0324(4) Uani d 1 . .
    O O2W 0.3380(2) 0.8281(2) 0.07100(13) 0.0291(3) Uani d 1 . .
    H H2WA 0.220459 0.819656 0.071424 0.044 Uiso d 1 . .
    H H2WB 0.312208 0.952976 0.046846 0.044 Uiso d 1 . .
    O O3 0.7743(3) 0.3173(2) 0.32194(14) 0.0393(4) Uani d 1 . .
    O O4 0.7352(3) 0.3969(2) 0.48750(13) 0.0438(5) Uani d 1 . .
    O O5 0.5874(3) 0.6076(2) 0.32756(13) 0.0364(4) Uani d 1 . .
    O O6 0.9434(3) 0.6251(2) 0.19867(17) 0.0413(4) Uani d 1 . .
    O O7 0.6916(2) 0.8917(2) 0.14747(15) 0.0370(4) Uani d 1 . .
    O O8 0.9511(3) 0.8834(3) 0.2375(2) 0.0575(6) Uani d 1 . .
    N N1 0.2536(3) -0.0327(3) 0.39757(16) 0.0298(4) Uani d 1 . .
    H H1 0.245919 -0.144565 0.412136 0.036 Uiso calc 1 . .
    N N2 0.6989(3) 0.4398(3) 0.38014(15) 0.0287(4) Uani d 1 . .
    N N3 0.8640(3) 0.8012(3) 0.19526(16) 0.0290(4) Uani d 1 . .
    C C1 0.3034(3) 0.2220(3) 0.26437(17) 0.0204(4) Uani d 1 . .
    C C2 0.2854(3) 0.0452(3) 0.28886(18) 0.0250(4) Uani d 1 . .
    H H2 0.295230 -0.019107 0.230181 0.030 Uiso calc 1 . .
    C C3 0.2331(4) 0.0548(3) 0.48484(19) 0.0326(5) Uani d 1 . .
    H H3 0.207827 -0.003366 0.558899 0.039 Uiso calc 1 . .
    C C4 0.2493(4) 0.2298(4) 0.46462(19) 0.0343(5) Uani d 1 . .
    H H4 0.234927 0.292264 0.524625 0.041 Uiso calc 1 . .
    C C5 0.2876(3) 0.3141(3) 0.35361(18) 0.0267(4) Uani d 1 . .
    H H5 0.302616 0.431917 0.339274 0.032 Uiso calc 1 . .
    C C6 0.3352(3) 0.3123(3) 0.14110(17) 0.0223(4) Uani d 1 . .
loop_
    _atom_site_aniso_label
    _atom_site_aniso_U_11
    _atom_site_aniso_U_22
    _atom_site_aniso_U_33
    _atom_site_aniso_U_12
    _atom_site_aniso_U_13
    _atom_site_aniso_U_23
    Ca1 0.0215(2) 0.0201(2) 0.0190(2) -0.00918(16) 0.00170(15) -0.00375(15)
    O1 0.0331(8) 0.0423(9) 0.0198(7) -0.0199(7) 0.0031(6) -0.0070(6)
    O1W 0.0244(7) 0.0268(8) 0.0319(8) -0.0090(6) 0.0007(6) -0.0060(6)
    O2 0.0316(8) 0.0311(8) 0.0384(9) -0.0195(7) 0.0072(7) -0.0036(7)
    O2W 0.0283(8) 0.0235(7) 0.0343(8) -0.0089(6) -0.0003(6) -0.0065(6)
    O3 0.0587(11) 0.0265(8) 0.0288(8) -0.0102(8) 0.0019(7) -0.0094(6)
    O4 0.0831(14) 0.0328(9) 0.0200(8) -0.0297(9) -0.0021(8) -0.0014(6)
    O5 0.0499(10) 0.0243(8) 0.0262(8) -0.0077(7) 0.0056(7) -0.0015(6)
    O6 0.0329(9) 0.0264(8) 0.0605(11) -0.0073(7) -0.0070(8) -0.0084(8)
    O7 0.0322(9) 0.0299(8) 0.0406(9) -0.0067(7) -0.0033(7) -0.0013(7)
    O8 0.0685(14) 0.0548(12) 0.0676(13) -0.0425(11) -0.0096(11) -0.0156(10)
    N1 0.0372(10) 0.0196(8) 0.0311(9) -0.0131(8) 0.0017(8) 0.0002(7)
    N2 0.0429(11) 0.0241(9) 0.0218(8) -0.0177(8) 0.0019(8) -0.0022(7)
    N3 0.0337(10) 0.0277(9) 0.0287(9) -0.0166(8) 0.0015(8) -0.0041(7)
    C1 0.0177(9) 0.0211(9) 0.0215(9) -0.0067(7) 0.0001(7) -0.0043(7)
    C2 0.0273(10) 0.0221(10) 0.0257(10) -0.0095(8) 0.0024(8) -0.0062(8)
    C3 0.0379(12) 0.0354(12) 0.0220(10) -0.0149(10) 0.0036(9) -0.0012(9)
    C4 0.0470(14) 0.0368(12) 0.0228(10) -0.0180(11) 0.0031(9) -0.0107(9)
    C5 0.0326(11) 0.0227(10) 0.0279(10) -0.0134(9) -0.0003(8) -0.0071(8)
    C6 0.0191(9) 0.0203(9) 0.0248(10) -0.0060(7) 0.0026(7) -0.0032(7)
_geom_special_details
;
 All esds (except the esd in the dihedral angle between two l.s. planes)
 are estimated using the full covariance matrix.  The cell esds are taken
 into account individually in the estimation of esds in distances, angles
 and torsion angles; correlations between esds in cell parameters are only
 used when they are defined by crystal symmetry.  An approximate (isotropic)
 treatment of cell esds is used for estimating esds involving l.s. planes.
;
loop_
    _geom_bond_atom_site_label_1
    _geom_bond_atom_site_label_2
    _geom_bond_site_symmetry_2
    _geom_bond_distance
    _geom_bond_publ_flag
    Ca1 O1 2_665 2.4020(15) y
    Ca1 O1W . 2.4426(15) y
    Ca1 O2 2_665 3.0060(17) n
    Ca1 O2 . 2.3314(15) y
    Ca1 O2W . 2.3927(15) y
    Ca1 O3 . 2.5810(16) y
    Ca1 O5 . 2.4990(16) y
    Ca1 O6 . 2.5116(17) y
    Ca1 O7 . 2.6680(17) y
    Ca1 N2 . 2.9335(17) ?
    Ca1 N3 . 3.0034(18) ?
    Ca1 C6 2_665 3.055(2) ?
    O1 C6 . 1.259(3) ?
    O1W H1WA . 0.8508 ?
    O1W H1WB . 0.8506 ?
    O2 C6 . 1.241(3) ?
    O2W H2WA . 0.8821 ?
    O2W H2WB . 0.8820 ?
    O3 N2 . 1.248(2) ?
    O4 N2 . 1.242(2) ?
    O5 N2 . 1.254(2) ?
    O6 N3 . 1.249(2) ?
    O7 N3 . 1.255(3) ?
    O8 N3 . 1.234(3) ?
    N1 H1 . 0.8600 ?
    N1 C2 . 1.335(3) ?
    N1 C3 . 1.336(3) ?
    C1 C2 . 1.379(3) ?
    C1 C5 . 1.384(3) ?
    C1 C6 . 1.508(3) ?
    C2 H2 . 0.9300 ?
    C3 H3 . 0.9300 ?
    C3 C4 . 1.361(3) ?
    C4 H4 . 0.9300 ?
    C4 C5 . 1.388(3) ?
    C5 H5 . 0.9300 ?
loop_
    _geom_angle_atom_site_label_1
    _geom_angle_atom_site_label_2
    _geom_angle_atom_site_label_3
    _geom_angle_site_symmetry_1
    _geom_angle_site_symmetry_3
    _geom_angle
    _geom_angle_publ_flag
    O1 Ca1 O1W 2_665 . 84.73(5) ?
    O1 Ca1 O2 2_665 2_665 46.53(4) ?
    O1 Ca1 O3 2_665 . 147.44(6) ?
    O1 Ca1 O5 2_665 . 142.29(6) ?
    O1 Ca1 O6 2_665 . 81.75(6) ?
    O1 Ca1 O7 2_665 . 72.20(5) ?
    O1W Ca1 O2 . 2_665 73.14(5) ?
    O1W Ca1 O3 . . 72.44(5) ?
    O1W Ca1 O5 . . 122.30(5) ?
    O1W Ca1 O6 . . 89.72(5) ?
    O1W Ca1 O7 . . 133.97(5) ?
    O2 Ca1 O1 . 2_665 119.02(5) ?
    O2 Ca1 O1W . . 81.19(5) ?
    O2 Ca1 O2 . 2_665 72.65(5) ?
    O2 Ca1 O2W . . 75.77(5) ?
    O2 Ca1 O3 . . 80.76(6) ?
    O2 Ca1 O5 . . 92.75(6) ?
    O2 Ca1 O6 . . 156.07(6) ?
    O2 Ca1 O7 . . 144.83(6) ?
    O2W Ca1 O1 . 2_665 84.04(5) ?
    O2W Ca1 O1W . . 145.16(5) ?
    O2W Ca1 O2 . 2_665 75.22(5) ?
    O2W Ca1 O3 . . 127.68(6) ?
    O2W Ca1 O5 . . 84.95(5) ?
    O2W Ca1 O6 . . 120.97(5) ?
    O2W Ca1 O7 . . 72.40(5) ?
    O3 Ca1 O2 . 2_665 139.04(5) ?
    O3 Ca1 O7 . . 107.41(5) ?
    O5 Ca1 O2 . 2_665 157.64(5) ?
    O5 Ca1 O3 . . 50.05(5) ?
    O5 Ca1 O6 . . 73.43(6) ?
    O5 Ca1 O7 . . 70.09(5) ?
    O6 Ca1 O2 . 2_665 125.81(5) ?
    O6 Ca1 O3 . . 75.39(6) ?
    O6 Ca1 O7 . . 48.68(5) ?
    O7 Ca1 O2 . 2_665 112.33(5) ?
    C6 O1 Ca1 . 2_665 109.07(12) ?
    Ca1 O1W H1WA . . 109.4 ?
    Ca1 O1W H1WB . . 109.5 ?
    H1WA O1W H1WB . . 104.5 ?
    Ca1 O2 Ca1 . 2_665 107.35(5) ?
    C6 O2 Ca1 . 2_665 80.40(12) ?
    C6 O2 Ca1 . . 170.25(14) ?
    Ca1 O2W H2WA . . 127.6 ?
    Ca1 O2W H2WB . . 127.8 ?
    H2WA O2W H2WB . . 104.6 ?
    N2 O3 Ca1 . . 93.43(12) ?
    N2 O5 Ca1 . . 97.23(12) ?
    N3 O6 Ca1 . . 100.57(13) ?
    N3 O7 Ca1 . . 92.80(12) ?
    C2 N1 H1 . . 118.5 ?
    C2 N1 C3 . . 123.07(19) ?
    C3 N1 H1 . . 118.5 ?
    O3 N2 Ca1 . . 61.43(10) ?
    O3 N2 O5 . . 118.50(17) ?
    O4 N2 Ca1 . . 171.39(15) ?
    O4 N2 O3 . . 120.76(19) ?
    O4 N2 O5 . . 120.74(19) ?
    O5 N2 Ca1 . . 57.68(10) ?
    O6 N3 Ca1 . . 55.29(10) ?
    O6 N3 O7 . . 117.38(18) ?
    O7 N3 Ca1 . . 62.53(11) ?
    O8 N3 Ca1 . . 172.48(16) ?
    O8 N3 O6 . . 121.4(2) ?
    O8 N3 O7 . . 121.2(2) ?
    C2 C1 C5 . . 118.86(18) ?
    C2 C1 C6 . . 119.50(17) ?
    C5 C1 C6 . . 121.63(18) ?
    N1 C2 C1 . . 119.38(19) ?
    N1 C2 H2 . . 120.3 ?
    C1 C2 H2 . . 120.3 ?
    N1 C3 H3 . . 120.2 ?
    N1 C3 C4 . . 119.6(2) ?
    C4 C3 H3 . . 120.2 ?
    C3 C4 H4 . . 120.3 ?
    C3 C4 C5 . . 119.4(2) ?
    C5 C4 H4 . . 120.3 ?
    C1 C5 C4 . . 119.71(19) ?
    C1 C5 H5 . . 120.1 ?
    C4 C5 H5 . . 120.1 ?
    O1 C6 Ca1 . 2_665 48.00(10) ?
    O1 C6 C1 . . 117.01(17) ?
    O2 C6 Ca1 . 2_665 75.99(12) ?
    O2 C6 O1 . . 123.94(19) ?
    O2 C6 C1 . . 119.05(18) ?
    C1 C6 Ca1 . 2_665 164.88(13) ?
loop_
    _geom_torsion_atom_site_label_1
    _geom_torsion_atom_site_label_2
    _geom_torsion_atom_site_label_3
    _geom_torsion_atom_site_label_4
    _geom_torsion_site_symmetry_1
    _geom_torsion_site_symmetry_2
    _geom_torsion_site_symmetry_3
    _geom_torsion_site_symmetry_4
    _geom_torsion
    _geom_torsion_publ_flag
    Ca1 O1 C6 O2 2_665 . . . 2.9(2) ?
    Ca1 O1 C6 C1 2_665 . . . -177.59(13) ?
    Ca1 O2 C6 O1 2_665 . . . -2.24(19) ?
    Ca1 O2 C6 C1 2_665 . . . 178.29(17) ?
    Ca1 O3 N2 O4 . . . . -170.42(18) ?
    Ca1 O3 N2 O5 . . . . 8.8(2) ?
    Ca1 O5 N2 O3 . . . . -9.1(2) ?
    Ca1 O5 N2 O4 . . . . 170.07(18) ?
    Ca1 O6 N3 O7 . . . . -7.8(2) ?
    Ca1 O6 N3 O8 . . . . 171.91(19) ?
    Ca1 O7 N3 O6 . . . . 7.25(19) ?
    Ca1 O7 N3 O8 . . . . -172.5(2) ?
    N1 C3 C4 C5 . . . . -0.2(4) ?
    C2 N1 C3 C4 . . . . -1.6(4) ?
    C2 C1 C5 C4 . . . . -1.6(3) ?
    C2 C1 C6 Ca1 . . . 2_665 25.7(6) ?
    C2 C1 C6 O1 . . . . 32.5(3) ?
    C2 C1 C6 O2 . . . . -148.0(2) ?
    C3 N1 C2 C1 . . . . 1.7(3) ?
    C3 C4 C5 C1 . . . . 1.7(4) ?
    C5 C1 C2 N1 . . . . -0.1(3) ?
    C5 C1 C6 Ca1 . . . 2_665 -153.0(4) ?
    C5 C1 C6 O1 . . . . -146.1(2) ?
    C5 C1 C6 O2 . . . . 33.4(3) ?
    C6 C1 C2 N1 . . . . -178.77(18) ?
    C6 C1 C5 C4 . . . . 177.1(2) ?
loop_
    _geom_hbond_atom_site_label_D
    _geom_hbond_atom_site_label_H
    _geom_hbond_atom_site_label_A
    _geom_hbond_site_symmetry_A
    _geom_hbond_distance_DH
    _geom_hbond_distance_HA
    _geom_hbond_distance_DA
    _geom_hbond_angle_DHA
    O1W H1WA O8 1_545 0.85 2.14 2.955(3) 160
    O1W H1WB O1 1_655 0.85 1.88 2.723(2) 173
    O2W H2WA O1W 2_665 0.88 2.35 2.887(2) 119
    O2W H2WB O1 1_565 0.88 2.43 3.268(2) 158
    O2W H2WB O7 2_675 0.88 2.32 2.897(2) 123
    N1 H1 O4 2_656 0.86 1.98 2.782(2) 155
    C2 H2 O2W 1_545 0.93 2.40 3.327(2) 175
    C3 H3 O3 2_656 0.93 2.45 3.228(3) 141
    C4 H4 O4 2_666 0.93 2.46 3.102(3) 127
_shelx_space_group_comment
;
The symmetry employed for this shelxl refinement is uniquely defined
by the following loop, which should always be used as a source of
symmetry information in preference to the above space-group names.
They are only intended as comments.
;
_shelx_estimated_absorpt_T_min     0.305
_shelx_estimated_absorpt_T_max     0.575
_shelx_hkl_file
;
   0   0  -1  729.04   17.48
   0   0  -1  772.10   17.58
   0   0  -1  738.04   17.87
   0   0   2  152.31    4.42
   0   0  -2  143.77    4.83
   0   0  -2  151.26    4.36
   0   0  -2  153.74    4.19
   0   0  -2  158.34    4.56
   0   0  -2  159.64    4.42
   0   0  -3 2235.07   49.82
   0   0  -3 2006.26   49.27
   0   0  -3 2175.04   50.72
   0   0  -3 2140.85   49.66
   0   0   3 2090.03   49.74
   0   0  -3 2268.20   50.09
   0   0  -4 2636.01   63.65
   0   0  -4 2649.90   62.40
   0   0  -4 2626.34   62.21
   0   0  -4 2767.82   62.81
   0   0  -5 3553.11   87.30
   0   0  -5 3764.67   86.52
   0   0  -6   96.82    5.21
   0   0  -6   75.57    5.09
   0   0  -7  136.74    7.84
   0   0  -7  148.63    7.34
   0   0  -8  420.03   16.05
   0   0  -8  432.39   15.24
   0   0  -8  420.85   16.56
   0   0  -8  417.93   15.71
   0   0  -8  388.17   15.52
   0   0  -9    7.47    2.19
   0   0  -9    5.65    1.75
   0   0  -9    5.04    1.91
   0   0  -9    9.40    2.38
   0   0 -10    0.67    1.10
   0   0 -10    0.26    1.24
   0   0 -10    0.51    1.43
   0   0 -11  282.20   13.43
   0   0 -11  305.23   14.14
   0   0 -12  140.55    8.53
   0   0 -12  124.30    7.92
   0   0 -13   37.62    3.76
   0   0 -13   26.35    3.11
   0   1 -13  144.59    7.24
   0   1 -12   72.76    5.68
   0   1 -11   44.60    4.97
   0   1 -11   43.20    4.76
   0   1 -11   38.43    4.67
   0   1 -10  201.45   11.24
   0   1 -10  212.44   11.77
   0   1  -9  184.09   10.59
   0   1  -9  185.85   10.40
   0   1  -9  175.78   10.67
   0   1  -9  185.24   10.27
   0   1  -8  556.74   20.57
   0   1  -8  578.55   19.84
   0   1  -8  524.26   19.75
   0   1  -8  537.72   19.41
   0   1  -7   23.99    3.03
   0   1  -7   18.10    2.87
   0   1  -7   18.36    2.77
   0   1  -6 1302.75   33.91
   0   1  -6 1314.92   34.68
   0   1  -6 1295.13   35.90
   0   1  -5 1935.72   46.74
   0   1  -5 1869.94   47.13
   0   1  -5 1920.98   48.44
   0   1  -4 6597.09  156.40
   0   1  -4 6833.78  156.90
   0   1  -4 7142.02  158.02
   0   1  -3 1480.97   36.45
   0   1  -2 1091.92   27.96
   0   1  -2 1090.72   27.87
   0   1  -1  332.14    9.09
   0  -1   1  362.63    9.59
   0   1  -1  366.92    9.08
   0   1  -1  333.24    9.43
   0   1   0 1623.43   38.19
   0   1   0 1616.72   38.86
   0   1   0 1732.60   38.91
   0  -1   0 1714.33   39.23
   0   1   1  460.00   12.42
   0   1   1  485.16   12.19
   0   1   2  976.27   23.84
   0  -1  -2  950.73   23.60
   0   1   2 1015.39   24.23
   0  -1  -3  417.29   12.10
   0  -1  -3  459.80   11.85
   0   1   3  444.53   12.50
   0  -1  -4  286.25    9.39
   0   1   4  273.44    9.28
   0  -1  -4  306.82    9.07
   0  -1  -5  311.18   10.64
   0   1   5  309.30   10.35
   0  -1  -5  328.39    9.99
   0  -1  -6  115.40    6.06
   0  -1  -7   64.65    4.89
   0  -1  -8  247.43   12.21
   0  -1  -8  268.76   11.91
   0  -1  -8  237.70   11.42
   0  -1  -9 1125.39   33.70
   0  -1  -9 1039.00   32.98
   0  -1 -10  231.95   12.31
   0  -1 -10  236.64   11.66
   0  -1 -10  236.21   12.64
   0  -1 -10  210.00   11.52
   0  -1 -11  272.75   12.99
   0  -1 -11  283.92   13.94
   0  -1 -12  306.76   14.17
   0  -1 -12  304.19   13.45
   0  -1 -13   59.99    5.20
   0  -1 -14    4.12    1.35
   0   2 -12    3.34    1.17
   0   2 -11    7.56    2.10
   0   2 -11    5.02    1.67
   0   2 -10  509.17   19.17
   0   2 -10  516.63   20.35
   0   2 -10  503.05   19.73
   0   2  -9   15.47    2.81
   0   2  -9   18.45    3.30
   0   2  -9   15.96    3.07
   0   2  -8  796.65   26.04
   0   2  -8  743.25   25.33
   0   2  -8  787.59   26.40
   0   2  -8  771.36   26.22
   0   2  -8  734.02   24.55
   0   2  -7  456.17   16.84
   0   2  -7  431.67   15.58
   0   2  -7  483.78   17.25
   0   2  -7  456.96   17.40
   0   2  -7  471.28   17.72
   0   2  -7  429.34   16.28
   0   2  -6  127.28    6.96
   0   2  -6  126.97    7.61
   0   2  -6  139.11    6.77
   0   2  -6  116.82    6.77
   0   2  -5   11.39    1.73
   0   2  -5   14.22    2.20
   0   2  -4  552.76   16.99
   0   2  -3 1474.68   37.61
   0   2  -3 1498.58   37.49
   0   2  -2   58.45    3.46
   0   2  -2   56.08    3.03
   0   2  -2   53.28    2.87
   0   2  -1 2447.26   59.45
   0  -2   1 2424.23   59.98
   0   2  -1 2568.71   58.34
   0   2   0  122.97    4.96
   0   2   0  119.61    4.91
   0  -2   0  122.98    5.48
   0   2   0  125.19    4.21
   0   2   0  126.14    4.24
   0  -2  -1   17.09    1.83
   0   2   1   17.10    1.53
   0   2   1   12.65    1.53
   0   2   1   15.56    1.38
   0  -2  -2    3.87    0.92
   0   2   2    4.61    0.94
   0   2   2    4.30    0.90
   0  -2  -3   51.56    3.22
   0   2   3   52.53    3.09
   0   2   3   61.18    3.39
   0   2   4  427.30   13.18
   0   2   5  141.64    6.67
   0  -2  -5  160.96    6.63
   0   2   6 1219.86   34.02
   0  -2  -6 1320.19   33.50
   0   2   7  870.99   25.84
   0  -2  -8 1595.23   43.84
   0  -2  -8 1582.38   45.94
   0  -2  -9   35.17    4.24
   0  -2  -9   38.39    4.49
   0  -2 -10   13.21    2.95
   0  -2 -11  643.99   23.50
   0  -2 -11  680.44   24.57
   0  -2 -11  702.81   24.56
   0  -2 -12  545.65   20.18
   0  -2 -12  499.27   19.17
   0  -2 -12  504.06   19.60
   0  -2 -13   16.14    2.84
   0  -2 -13   21.99    3.12
   0  -2 -13   19.45    2.94
   0  -2 -14   37.68    3.30
   0  -2 -14   40.35    3.56
   0   3 -11    1.25    1.17
   0   3 -11    1.01    0.74
   0   3 -10  186.43   10.02
   0   3 -10  184.26    9.52
   0   3  -9   37.45    4.37
   0   3  -9   43.90    4.67
   0   3  -9   37.75    4.62
   0   3  -9   44.91    4.94
   0   3  -8    7.91    2.30
   0   3  -8   10.56    2.53
   0   3  -7   31.58    3.98
   0   3  -7   21.82    3.03
   0   3  -7   25.36    3.58
   0   3  -7   27.54    3.79
   0   3  -7   31.52    4.08
   0   3  -6  707.68   22.45
   0   3  -6  664.97   22.24
   0   3  -6  709.63   21.99
   0   3  -6  685.07   23.04
   0   3  -6  654.91   22.30
   0   3  -6  635.28   20.92
   0   3  -5   11.30    2.12
   0   3  -5   10.63    2.15
   0   3  -5    9.86    1.97
   0   3  -5   10.37    1.88
   0   3  -5   17.43    2.43
   0   3  -5    8.46    1.79
   0   3  -4  181.91    8.06
   0   3  -3    1.99    0.84
   0   3  -2 1308.20   34.93
   0   3  -1 5319.85  124.76
   0   3  -1 5346.49  122.46
   0  -3   1 5192.02  125.73
   0   3   0  401.40   13.21
   0   3   0  429.02   13.51
   0  -3   0  432.68   14.65
   0  -3  -1  796.32   22.60
   0   3   1  777.77   20.94
   0  -3  -2 1477.31   39.02
   0   3   2 1485.80   37.30
   0   3   2 1570.89   37.41
   0   3   3 1966.85   47.44
   0  -3  -3 1815.54   48.36
   0   3   4  161.87    7.37
   0   3   5  279.35   11.04
   0  -3  -6   57.85    4.40
   0   3   6   65.27    4.95
   0  -3  -7  270.74   12.94
   0   3   7  251.36   11.64
   0  -3  -7  276.72   13.09
   0  -3  -7  290.87   11.57
   0   3   8  167.38    9.35
   0  -3  -8  161.59   10.18
   0  -3  -8  170.47   10.54
   0  -3  -9   47.33    5.60
   0  -3  -9   38.76    4.76
   0  -3 -10  488.86   19.84
   0  -3 -10  502.48   20.94
   0  -3 -11  212.35   12.07
   0  -3 -11  230.87   11.95
   0  -3 -12    6.10    2.03
   0  -3 -12    9.04    2.30
   0  -3 -12    5.54    1.92
   0  -3 -13   19.36    2.99
   0  -3 -13   21.61    2.99
   0  -3 -13   21.38    2.99
   0  -3 -14   64.49    4.44
   0  -3 -14   68.97    4.41
   0   4 -10  153.27    7.72
   0   4 -10  143.14    7.34
   0   4  -9   75.23    5.82
   0   4  -9   84.71    6.18
   0   4  -8  198.62   10.51
   0   4  -8  194.85   10.37
   0   4  -7   23.61    3.63
   0   4  -7   24.18    3.70
   0   4  -7   24.15    3.39
   0   4  -6  933.04   29.41
   0   4  -6  914.69   28.68
   0   4  -6  857.49   28.36
   0   4  -6  909.31   28.49
   0   4  -5   80.30    6.17
   0   4  -5   81.54    6.13
   0   4  -5   71.12    5.71
   0   4  -5   67.47    5.71
   0   4  -5   72.54    5.95
   0   4  -5   66.55    5.41
   0   4  -4  680.23   22.29
   0   4  -4  690.14   22.68
   0   4  -4  706.93   23.05
   0   4  -4  662.16   21.70
   0   4  -4  681.85   22.54
   0   4  -3  735.31   23.33
   0   4  -3  717.45   22.77
   0   4  -3  761.65   23.38
   0   4  -2 1913.03   50.80
   0   4  -1  742.94   23.15
   0   4  -1  721.24   22.04
   0   4   0  303.39   12.02
   0   4   1 1361.89   35.99
   0   4   1 1286.54   35.62
   0   4   2  185.09    8.66
   0   4   2  185.09    8.32
   0   4   3    3.82    1.38
   0   4   4  651.66   19.92
   0   4   4  578.95   18.91
   0   4   5  274.72   11.78
   0   4   6   39.21    4.29
   0  -4  -6   36.55    4.43
   0  -4  -6   42.06    4.81
   0   4   7  122.12    8.08
   0  -4  -7  134.84    7.85
   0  -4  -7  126.04    8.98
   0  -4  -7  119.77    8.44
   0  -4  -8    4.18    1.79
   0   4   8    4.62    1.86
   0  -4  -9   49.34    5.32
   0  -4  -9   40.92    5.12
   0  -4  -9   46.70    5.86
   0  -4 -10  202.15   12.57
   0  -4 -10  210.37   11.58
   0  -4 -11  120.15    8.36
   0  -4 -12    0.69    1.21
   0  -4 -12    0.90    0.92
   0  -4 -13  228.06   10.31
   0  -4 -13  235.42   10.23
   0  -4 -14  134.69    6.09
   0   5  -9    7.77    1.52
   0   5  -8   12.47    2.19
   0   5  -7   79.16    5.89
   0   5  -6   97.29    6.84
   0   5  -6   93.91    6.92
   0   5  -6   84.10    6.55
   0   5  -5  178.95   10.33
   0   5  -5  213.67   11.07
   0   5  -5  206.17   10.82
   0   5  -5  214.22   10.53
   0   5  -5  200.15   10.69
   0   5  -4   11.55    2.59
   0   5  -4   10.02    2.45
   0   5  -4    9.33    2.16
   0   5  -4   12.67    2.65
   0   5  -3  318.12   14.19
   0   5  -3  314.33   13.52
   0   5  -3  295.57   13.69
   0   5  -3  301.01   13.01
   0   5  -2    9.76    2.13
   0   5  -2    8.23    2.16
   0   5  -1   13.17    2.29
   0   5   0  467.21   17.29
   0  -5   0  473.45   19.73
   0   5   0  481.36   17.98
   0   5   1  142.13    8.22
   0   5   1  144.34    8.41
   0  -5  -1  132.00    9.23
   0   5   2   17.71    2.84
   0  -5  -2   23.49    3.77
   0  -5  -2   20.63    3.74
   0   5   2   23.12    3.17
   0  -5  -3  130.57    9.24
   0   5   3  131.90    7.92
   0  -5  -3  137.28    9.18
   0  -5  -3  147.54    9.57
   0  -5  -4   69.13    6.28
   0  -5  -4   68.15    6.44
   0   5   4   68.35    5.43
   0  -5  -5  922.30   30.77
   0  -5  -5  944.96   31.11
   0  -5  -6  170.84   10.72
   0  -5  -7   62.57    5.52
   0  -5  -7   65.80    6.63
   0  -5  -7   57.53    6.17
   0  -5  -8  195.27   11.92
   0  -5  -8  199.97   12.34
   0  -5  -9  199.01   11.89
   0  -5  -9  204.13   12.63
   0  -5 -10 1265.16   40.34
   0  -5 -11   24.70    3.49
   0  -5 -12   49.66    4.48
   0  -5 -13  171.44    7.56
   0  -5 -13  178.59    7.75
   0  -5 -13  157.97    7.38
   0   6  -7  121.55    6.16
   0   6  -6  380.62   14.23
   0   6  -5  290.62   12.52
   0   6  -5  322.79   13.34
   0   6  -4   26.43    3.52
   0   6  -4   28.65    3.80
   0   6  -4   25.95    3.35
   0   6  -4   27.08    3.68
   0   6  -3  106.50    7.22
   0   6  -3  106.05    7.58
   0   6  -3  116.28    7.77
   0   6  -2   16.92    3.06
   0   6  -2   18.76    2.98
   0   6  -2   17.85    3.14
   0   6  -1  156.00    9.23
   0  -6   0  580.05   23.74
   0   6   0  545.65   20.28
   0   6   0  534.56   19.56
   0   6   1   10.95    2.44
   0  -6  -1   11.90    3.07
   0  -6  -1   10.00    3.02
   0  -6  -2  209.24   12.96
   0  -6  -2  202.99   12.59
   0   6   2  202.05   11.03
   0  -6  -3  685.03   25.82
   0   6   3  622.14   22.61
   0  -6  -3  617.74   24.74
   0  -6  -4  255.50   14.12
   0   6   4  224.24   11.77
   0  -6  -4  254.29   13.67
   0  -6  -4  237.47   13.55
   0  -6  -5  134.04    9.77
   0  -6  -5  129.44    9.63
   0  -6  -6  834.21   29.69
   0  -6  -7    7.07    2.60
   0  -6  -8  652.83   24.52
   0  -6  -8  606.43   23.82
   0  -6  -9  542.03   21.58
   0  -6  -9  528.05   20.98
   0  -6 -10   16.80    3.04
   0  -6 -11    0.17    0.78
   0  -6 -12   77.04    4.85
   0  -6 -12   78.50    4.71
   0  -7   5  409.12   14.68
   0   7  -4  414.68   14.10
   0   7  -4  397.03   13.93
   0   7  -3  188.55    8.92
   0   7  -2    1.93    1.15
   0   7  -2    0.58    0.84
   0   7  -1  533.88   18.78
   0   7   0  302.99   12.98
   0  -7   0  318.01   15.69
   0  -7  -1   34.94    5.08
   0  -7  -2  245.59   13.91
   0  -7  -3   71.02    7.18
   0  -7  -4  895.69   30.57
   0  -7  -4  922.55   31.70
   0  -7  -5    4.75    2.18
   0  -7  -5    4.63    2.27
   0  -7  -6    4.09    2.00
   0   7   6    3.85    1.58
   0  -7  -6    3.97    1.78
   0  -7  -7   10.00    2.58
   0   7   7    9.86    2.40
   0   7   8  136.26    8.52
   0  -7  -8  158.13    9.54
   0  -7  -9   12.70    2.59
   0   7   9   15.59    2.68
   0   7  10   87.60    5.73
   0  -7 -10  111.64    6.59
   0  -7 -11   58.90    3.76
   0   7  11   48.24    3.51
   0   8  -2   29.96    2.58
   0  -8   2   28.05    2.97
   0  -8   1   52.60    4.32
   0  -8   0  241.11   10.53
   0  -8  -1   12.09    2.50
   0  -8  -1   10.63    2.33
   0  -8  -2   35.20    4.20
   0  -8  -2   43.23    4.58
   0  -8  -3   11.04    2.45
   0  -8  -3   15.24    2.84
   0  -8  -4  363.07   14.83
   0  -8  -4  329.95   14.55
   0  -8  -5   52.97    5.05
   0  -8  -5   55.62    4.98
   0  -8  -5   47.57    4.57
   0  -8  -6   18.55    2.84
   0  -8  -6   16.78    2.73
   0  -8  -7  110.88    6.74
   0  -8  -8  124.52    6.62
   0   8   8  102.67    5.46
   1  -8  -6   30.01    2.99
   1  -8  -5  156.71    7.48
   1  -8  -5  158.37    7.61
   1  -8  -5  155.07    7.55
   1  -8  -4  202.94    9.25
   1  -8  -4  203.39    9.19
   1  -8  -3    5.34    1.60
   1  -8  -3    2.41    1.10
   1  -8  -2    4.83    1.56
   1  -8  -2    1.97    0.97
   1  -8  -1   73.87    4.93
   1  -8  -1   74.35    4.72
  -1   7  10    8.41    1.47
  -1   7   9  204.01    9.17
   1  -7  -9  231.82    9.94
   1  -7  -8    1.42    1.30
  -1   7   8    1.07    0.98
   1  -7  -7   62.86    5.62
  -1   7   7   46.69    4.50
   1  -7  -6  217.43   11.35
  -1   7   6  174.77    9.43
   1  -7  -5   13.83    2.89
   1  -7  -5   10.62    2.78
   1  -7  -4  274.69   13.63
   1  -7  -4  297.05   14.31
   1  -7  -3    2.36    1.52
   1  -7  -3    1.48    1.67
   1  -7  -2   14.95    3.23
  -1   7   1  206.87    9.75
   1  -7  -1  207.26   11.86
   1  -7   0  226.64   12.07
  -1   7   0  206.60    9.83
  -1   7  -1    0.16    0.74
   1  -7   1    0.73    1.29
  -1   7  -1    1.22    1.14
  -1   7  -2   87.91    5.63
  -1   7  -2   84.23    5.31
  -1   7  -3   45.24    3.57
  -1   7  -4  115.87    5.46
   1  -6 -12    6.60    1.25
  -1   6  11   99.37    5.61
  -1   6  10  112.83    7.08
   1  -6 -10  135.05    8.37
   1  -6  -9   98.77    7.25
  -1   6   9   92.41    6.93
   1  -6  -9   96.90    7.54
  -1   6   8    1.33    1.36
   1  -6  -8    0.28    1.26
   1  -6  -8    2.60    1.93
  -1   6   7   79.62    6.89
   1  -6  -7   64.28    6.51
  -1   6   6    1.96    1.49
   1  -6  -6    2.22    1.73
  -1   6   5  306.75   14.50
   1  -6  -5  303.01   15.24
   1  -6  -5  292.40   15.33
  -1   6   4    3.82    1.74
   1  -6  -4    4.02    2.10
   1  -6  -3  464.65   20.72
   1  -6  -2  157.66   10.94
   1  -6  -2  164.51   11.52
   1  -6  -1   82.78    8.05
   1  -6   0   40.87    5.72
  -1   6  -1  477.33   18.47
   1  -6   1  488.11   21.51
  -1   6  -2 1056.07   32.62
  -1   6  -2 1052.82   31.42
  -1   6  -3  168.58    9.13
  -1   6  -3  177.95    9.65
  -1   6  -3  180.45    9.87
  -1   6  -4   56.95    4.90
  -1   6  -4   57.00    5.00
  -1   6  -4   55.35    4.89
  -1   6  -5   32.06    3.47
  -1   6  -6  123.88    6.28
   1  -5 -13   10.60    1.56
   1  -5 -13    8.71    1.48
   1  -5 -12  106.33    6.33
   1  -5 -11  117.16    8.23
   1  -5 -10  115.12    8.76
   1  -5  -9  109.38    8.83
   1  -5  -8   14.16    3.37
   1  -5  -8   16.83    3.55
   1  -5  -7   93.41    8.00
   1  -5  -7  117.95    9.21
   1  -5  -6   87.08    6.61
   1  -5  -6   81.83    7.51
   1  -5  -6   82.45    7.48
   1  -5  -5    7.45    1.96
  -1   5   4  400.99   16.14
  -1   5   4  391.81   16.39
   1  -5  -4  396.13   17.90
   1  -5  -4  408.47   18.47
  -1   5   3  525.09   19.87
   1  -5  -3  549.62   22.38
  -1   5   3  543.12   20.05
   1  -5  -3  583.09   22.76
  -1   5   3  526.87   19.74
   1  -5  -2  335.03   16.35
  -1   5   2  329.61   14.43
  -1   5   2  318.85   14.34
  -1   5   1   23.25    3.42
  -1   5   0   13.90    2.75
  -1   5   0   16.43    2.90
  -1   5  -1  200.91   11.16
  -1   5  -1  220.55   10.53
  -1   5  -2  327.91   14.06
  -1   5  -2  335.28   15.25
  -1   5  -3   15.56    2.96
  -1   5  -3   16.16    2.93
  -1   5  -4    7.00    2.08
  -1   5  -4    7.38    2.13
  -1   5  -5  310.72   13.04
  -1   5  -5  291.38   13.32
  -1   5  -5  291.27   13.54
  -1   5  -5  329.38   14.20
  -1   5  -6    6.76    1.89
  -1   5  -6    7.33    1.97
  -1   5  -6    5.52    1.64
  -1   5  -6    5.65    1.71
  -1   5  -7    3.78    1.31
  -1   5  -7    3.45    1.38
  -1   5  -7    4.68    1.53
  -1   5  -8   64.73    4.37
   1  -4 -13   31.08    3.19
   1  -4 -13   32.61    3.25
   1  -4 -13   32.51    3.13
   1  -4 -12    1.28    1.01
   1  -4 -12    0.80    1.19
   1  -4 -11   58.19    5.49
   1  -4 -11   55.63    6.08
   1  -4 -10    6.65    2.45
   1  -4  -9   28.37    4.68
   1  -4  -9   25.33    4.32
   1  -4  -8    7.66    2.03
   1  -4  -8   13.90    3.27
   1  -4  -7  197.44   11.85
   1  -4  -7  183.47   10.97
   1  -4  -7  214.53   10.59
   1  -4  -6  189.11    9.70
   1  -4  -6  186.99   11.15
   1  -4  -5  274.61   13.29
   1  -4  -5  289.04   11.94
   1  -4  -4    3.41    1.41
   1  -4  -4    2.67    1.59
  -1   4   4    3.90    1.31
  -1   4   4    2.95    1.61
  -1   4   3  351.73   13.41
  -1   4   3  319.36   13.92
   1  -4  -3  332.21   14.81
  -1   4   2  913.74   26.78
   1  -4  -2  831.26   28.43
  -1   4   2  894.28   27.63
   1  -4  -1  444.95   18.03
  -1   4   1  436.46   15.85
  -1   4   1  442.72   16.54
   1  -4   0    4.61    1.78
  -1   4   0    7.56    1.83
  -1   4  -1  796.90   24.27
   1  -4   1  772.47   27.02
  -1   4  -1  761.48   23.62
  -1   4  -1  778.28   24.61
  -1   4  -2  365.13   14.41
  -1   4  -2  384.70   15.40
  -1   4  -3    9.82    2.31
  -1   4  -3   16.19    2.76
  -1   4  -4    8.17    2.19
  -1   4  -4    6.65    1.83
  -1   4  -4    5.12    1.75
  -1   4  -4    3.39    1.61
  -1   4  -5   22.37    3.36
  -1   4  -5   16.58    3.07
  -1   4  -5   17.07    2.97
  -1   4  -6  372.37   15.41
  -1   4  -6  351.68   15.39
  -1   4  -6  367.61   15.71
  -1   4  -6  348.14   14.96
  -1   4  -7  142.48    8.83
  -1   4  -7  146.73    8.82
  -1   4  -7  148.42    8.81
  -1   4  -8   60.54    5.33
  -1   4  -8   48.79    4.75
  -1   4  -9  621.54   20.10
  -1   4  -9  604.29   19.84
  -1   4 -10  101.06    5.41
   1  -3 -14   44.55    3.41
   1  -3 -13  139.99    7.48
   1  -3 -13  141.92    7.91
   1  -3 -13  152.98    8.15
   1  -3 -12   34.47    4.19
   1  -3 -12   32.91    4.20
   1  -3 -11   27.69    4.10
   1  -3 -11   28.53    4.20
   1  -3 -10   14.60    3.30
   1  -3 -10   13.86    3.46
   1  -3  -9  481.05   20.55
   1  -3  -9  494.97   21.03
   1  -3  -8  267.76   13.73
   1  -3  -8  225.96   12.94
   1  -3  -8  254.02   12.12
   1  -3  -7    8.76    2.32
   1  -3  -7   10.74    2.13
   1  -3  -7    8.14    2.35
   1  -3  -6  413.37   14.90
   1  -3  -5 1146.72   31.80
   1  -3  -4 2849.81   72.98
  -1   3   4 2991.85   71.51
   1  -3  -3  184.73    9.12
  -1   3   3  196.24    8.26
   1  -3  -2    2.89    1.21
  -1   3   2    3.08    1.04
  -1   3   1 2784.98   71.95
  -1   3   1 3024.51   71.15
   1  -3  -1 2928.92   73.30
   1  -3   0  415.18   15.60
  -1   3   0  440.16   14.04
   1  -3   1  932.94   28.57
  -1   3  -1  941.24   26.15
  -1   3  -2  286.22   11.43
  -1   3  -3  495.14   17.28
  -1   3  -4  152.77    7.87
  -1   3  -4  141.08    7.72
  -1   3  -4  161.72    8.68
  -1   3  -4  157.72    8.39
  -1   3  -5  641.51   21.50
  -1   3  -5  615.75   21.47
  -1   3  -5  650.13   21.21
  -1   3  -6  154.60    8.90
  -1   3  -6  148.19    8.90
  -1   3  -6  144.70    8.63
  -1   3  -6  145.28    8.70
  -1   3  -7  606.72   21.85
  -1   3  -8    4.23    1.89
  -1   3  -8    3.25    1.45
  -1   3  -8    5.71    2.00
  -1   3  -9  184.89    9.99
  -1   3  -9  179.82    9.88
  -1   3  -9  166.44    9.53
  -1   3 -10  100.38    6.55
  -1   3 -10   96.19    6.39
  -1   3 -10  110.06    6.91
  -1   3 -11  124.89    6.34
   1  -2 -14   11.46    1.87
   1  -2 -14   11.89    1.84
   1  -2 -13  472.43   17.05
   1  -2 -13  491.27   17.48
   1  -2 -12  255.72   12.78
   1  -2 -12  277.57   13.34
   1  -2 -12  257.48   12.11
   1  -2 -12  261.75   12.50
   1  -2 -11  166.95   10.42
   1  -2 -11  141.00    9.24
   1  -2 -10  109.70    8.35
   1  -2 -10   94.48    8.43
   1  -2 -10  100.99    7.61
   1  -2  -9 1977.10   56.86
   1  -2  -9 2001.95   54.26
   1  -2  -8  220.84   10.50
   1  -2  -8  175.42   10.81
   1  -2  -7   33.37    3.53
   1  -2  -6  265.98   10.44
  -1   2   6  255.51   10.92
  -1   2   5  209.35    9.10
   1  -2  -5  210.75    8.23
   1  -2  -5  214.12    8.53
  -1   2   4 5217.02  123.37
   1  -2  -4 5269.27  122.61
  -1   2   3 1398.45   35.21
  -1   2   2 1906.61   46.64
  -1   2   1 3650.65   85.86
  -1   2   0 1299.60   32.84
  -1   2   0 1328.08   32.02
  -1   2   0 1256.78   33.55
  -1   2  -1 2464.06   58.89
  -1   2  -1 2411.58   58.44
  -1   2  -2 1104.22   27.65
  -1   2  -2 1085.44   28.96
  -1   2  -2 1090.76   28.21
  -1   2  -3 1298.12   34.21
  -1   2  -3 1275.99   32.77
  -1   2  -4 1918.38   48.99
  -1   2  -4 1901.32   47.97
  -1   2  -5  108.65    6.44
  -1   2  -6  149.63    8.44
  -1   2  -6  154.65    8.27
  -1   2  -6  165.29    8.80
  -1   2  -6  161.22    9.06
  -1   2  -6  143.26    8.06
  -1   2  -7  124.99    7.99
  -1   2  -7  118.59    7.59
  -1   2  -7  103.82    7.02
  -1   2  -7  117.28    8.09
  -1   2  -7  109.86    7.31
  -1   2  -7  111.69    7.34
  -1   2  -8    8.56    2.35
  -1   2  -8    5.62    2.03
  -1   2  -8   11.98    2.46
  -1   2  -8    9.73    2.33
  -1   2  -8    7.67    2.27
  -1   2  -8   10.69    2.57
  -1   2  -9    4.21    1.89
  -1   2  -9    4.93    2.10
  -1   2  -9    2.49    1.32
  -1   2  -9    5.23    1.72
  -1   2  -9    3.48    1.95
  -1   2 -10   34.80    4.40
  -1   2 -10   39.97    4.39
  -1   2 -10   28.46    3.72
  -1   2 -11    7.74    1.81
  -1   2 -11    7.53    1.81
  -1   2 -12   89.05    5.24
   1  -1 -14  128.99    6.41
   1  -1 -13  213.09   10.33
   1  -1 -12  477.91   18.46
   1  -1 -12  483.16   18.81
   1  -1 -11  152.53    9.74
   1  -1 -11  134.21    9.17
   1  -1 -10  278.84   13.90
   1  -1 -10  287.52   14.41
   1  -1 -10  282.86   14.95
   1  -1  -9  588.72   22.18
   1  -1  -9  630.19   23.98
   1  -1  -9  652.70   23.12
   1  -1  -8 1004.38   32.50
   1  -1  -8 1077.26   31.72
   1  -1  -7  192.02    9.48
   1  -1  -7  216.74    9.35
   1  -1  -6   59.00    4.27
   1  -1  -6   65.20    4.31
   1  -1  -5  220.70    8.23
   1  -1  -5  216.55    8.39
  -1   1   5  210.45    8.59
   1  -1  -4 2934.12   68.26
   1  -1  -4 2855.47   68.38
  -1   1   4 2834.87   68.86
   1  -1  -3 2438.38   57.30
  -1   1   3 2400.72   56.99
  -1   1   3 2430.67   58.06
  -1   1   2 2877.17   67.87
   1  -1  -2 2936.33   67.71
  -1   1   1 5163.27  117.91
  -1   1   1 5045.25  118.25
  -1   1   1 5220.89  117.87
  -1   1   0 6823.79  155.00
  -1   1   0 6909.08  155.00
  -1   1   0 6599.07  153.80
  -1   1   0 6879.91  154.61
  -1   1   0 6832.55  154.16
  -1   1  -1 1052.02   26.05
  -1   1  -1 1074.52   25.56
  -1   1  -1 1086.94   26.33
  -1   1  -1 1009.07   26.36
  -1   1  -2   45.22    2.90
  -1   1  -2   48.66    2.63
  -1   1  -3  962.02   24.54
  -1   1  -3  933.34   24.91
  -1   1  -4   46.67    3.32
  -1   1  -4   46.32    3.33
  -1   1  -4   46.67    3.60
  -1   1  -5  296.58   12.04
  -1   1  -5  343.13   12.05
  -1   1  -6  188.21    9.77
  -1   1  -6  219.93    9.57
  -1   1  -7  866.90   27.56
  -1   1  -7  910.41   27.35
  -1   1  -7  840.52   26.37
  -1   1  -7  890.85   26.34
  -1   1  -7  869.67   26.77
  -1   1  -8  687.02   23.34
  -1   1  -8  685.76   23.49
  -1   1  -8  673.99   22.39
  -1   1  -8  672.09   22.72
  -1   1  -8  683.11   23.88
  -1   1  -8  667.72   22.87
  -1   1  -9   56.91    5.32
  -1   1  -9   59.09    5.61
  -1   1  -9   52.67    5.50
  -1   1  -9   58.30    5.38
  -1   1  -9   56.54    5.74
  -1   1 -10  185.83   10.92
  -1   1 -10  185.79   10.19
  -1   1 -10  194.79   10.74
  -1   1 -10  198.56   10.44
  -1   1 -11  851.46   26.97
  -1   1 -11  852.28   27.53
  -1   1 -11  864.25   26.71
  -1   1 -12  202.52    9.77
  -1   1 -13  118.02    6.05
   1   0 -13   14.75    2.47
   1   0 -13   11.02    1.98
   1   0 -12   51.99    5.23
   1   0 -12   44.38    4.46
   1   0 -11    0.54    1.23
   1   0 -10  249.69   12.90
   1   0  -9   86.51    6.90
   1   0  -9   88.96    6.87
   1   0  -9   95.49    7.41
   1   0  -8   84.03    6.57
   1   0  -8  102.83    7.08
   1   0  -8  100.31    6.77
   1   0  -7  561.85   19.16
   1   0  -6   46.39    3.85
   1   0  -5 8121.28  185.55
   1   0  -5 7997.55  186.42
   1   0  -4 5000.82  114.32
   1   0  -4 4863.15  114.79
   1   0  -3    0.85    0.42
   1   0  -3    3.37    0.69
   1   0  -2 2524.91   56.30
  -1   0   2 2377.46   56.25
   1   0  -2 2448.83   55.52
   1   0  -2 2310.26   56.24
  -1   0   1 1055.78   26.00
  -1   0   1 1127.12   26.16
   1   0  -1 1089.74   25.72
  -1   0   0  974.34   23.79
  -1   0   0 1015.92   23.78
  -1   0   0 1025.36   23.58
   1   0   0  972.15   23.08
  -1   0  -1  219.17    6.09
  -1   0  -1  231.87    6.49
  -1   0  -1  202.22    6.45
  -1   0  -1  216.52    6.25
  -1   0  -1  223.64    5.90
  -1   0  -1  218.49    6.52
  -1   0  -2  226.58    6.81
  -1   0  -2  249.31    6.38
  -1   0  -2  231.57    6.82
  -1   0  -2  238.35    6.61
  -1   0  -2  242.86    7.28
  -1   0  -2  225.06    7.19
  -1   0  -2  210.49    7.09
  -1   0  -3  276.27    8.07
  -1   0  -3  244.61    8.12
  -1   0  -3  258.36    7.72
  -1   0  -3  283.66    8.60
  -1   0  -3  251.50    8.48
  -1   0  -4 1033.01   25.26
  -1   0  -4 1014.44   25.97
  -1   0  -4  944.21   26.07
  -1   0  -4  947.39   25.26
  -1   0  -5  252.08    9.30
  -1   0  -5  231.10    9.50
  -1   0  -6 1062.83   29.11
  -1   0  -6 1013.63   29.74
  -1   0  -7  847.89   25.66
  -1   0  -7  845.44   26.45
  -1   0  -8 1048.27   30.01
  -1   0  -8  985.32   30.67
  -1   0  -8  975.01   29.68
  -1   0  -8 1023.32   30.77
  -1   0  -8 1022.39   30.55
  -1   0  -8  999.94   30.82
  -1   0  -8 1043.44   31.84
  -1   0  -9    6.59    1.78
  -1   0  -9    7.51    2.08
  -1   0  -9    8.97    2.24
  -1   0  -9    8.04    2.38
  -1   0  -9    8.01    2.30
  -1   0  -9    8.00    2.19
  -1   0  -9    7.27    2.10
  -1   0 -10  899.21   28.66
  -1   0 -10  869.82   29.74
  -1   0 -10  888.73   29.21
  -1   0 -10  948.25   30.28
  -1   0 -10  924.05   29.56
  -1   0 -11  528.41   19.83
  -1   0 -11  563.43   20.66
  -1   0 -12   94.40    6.73
  -1   0 -12   92.71    6.57
  -1   0 -13   35.21    3.54
  -1   0 -13   36.19    3.55
   1   1 -13   29.53    3.08
   1   1 -12   14.22    2.62
   1   1 -12   13.71    2.46
   1   1 -11   42.26    4.73
   1   1 -11   55.55    5.54
   1   1 -11   50.73    5.18
   1   1 -10  212.90   11.44
   1   1 -10  207.38   11.02
   1   1 -10  208.75   11.58
   1   1  -9  109.93    7.86
   1   1  -9  105.39    7.57
   1   1  -9  108.79    8.10
   1   1  -9  108.13    7.36
   1   1  -9  104.66    7.83
   1   1  -8    0.22    0.80
   1   1  -8    0.24    0.72
   1   1  -8    0.91    1.16
   1   1  -7  268.17   10.57
   1   1  -7  260.27   11.84
   1   1  -7  270.48   11.69
   1   1  -6 1020.66   27.60
   1   1  -6 1035.33   29.31
   1   1  -5  484.88   15.38
   1   1  -4  582.98   17.08
   1   1  -4  619.23   16.62
   1   1  -3 6733.01  151.48
   1   1  -3 7009.10  151.83
   1   1  -3 6557.98  151.87
   1   1  -2   34.19    1.96
   1   1  -2   35.61    1.88
   1   1  -2   28.00    1.79
   1   1  -2   34.57    2.00
   1   1  -2   30.21    1.69
   1   1  -1  278.40    8.06
   1   1  -1  305.97    7.79
   1   1  -1  286.59    8.06
   1   1  -1  301.70    8.35
   1   1   0  201.36    5.92
   1   1   1 1564.74   36.80
  -1  -1  -1 1578.81   36.60
  -1  -1  -1 1591.50   37.32
   1   1   1 1527.78   36.78
   1   1   2 1664.11   40.36
  -1  -1  -2 1798.43   40.91
  -1  -1  -2 1733.81   40.62
  -1  -1  -2 1743.07   40.46
   1   1   2 1698.47   40.64
   1   1   3 1773.22   42.89
  -1  -1  -3 1804.88   43.28
  -1  -1  -3 1867.55   43.62
  -1  -1  -4 4789.64  112.42
  -1  -1  -4 4837.78  112.33
  -1  -1  -4 4862.32  112.33
  -1  -1  -5  411.58   13.06
  -1  -1  -5  402.47   13.21
  -1  -1  -5  426.25   13.24
  -1  -1  -6  585.06   18.01
  -1  -1  -6  616.91   18.32
  -1  -1  -6  577.18   18.54
  -1  -1  -7   32.90    3.30
  -1  -1  -7   35.59    3.70
  -1  -1  -8  365.68   13.98
  -1  -1  -8  351.18   14.49
  -1  -1  -8  359.95   14.68
  -1  -1  -8  363.08   14.92
  -1  -1  -9  134.96    8.19
  -1  -1  -9  128.18    8.47
  -1  -1  -9  141.94    8.28
  -1  -1  -9  142.79    9.16
  -1  -1 -10   94.25    7.02
  -1  -1 -10  101.60    7.99
  -1  -1 -10   89.70    6.84
  -1  -1 -10   88.81    7.29
  -1  -1 -11  563.88   20.98
  -1  -1 -11  575.89   21.82
  -1  -1 -11  598.38   21.26
  -1  -1 -12  219.86   11.00
  -1  -1 -12  233.88   11.42
  -1  -1 -12  234.74   11.84
  -1  -1 -13    1.09    1.19
  -1  -1 -13    1.69    1.26
  -1  -1 -14   16.38    2.16
   1   2 -13   22.01    2.29
   1   2 -12    9.64    1.95
   1   2 -11    4.40    1.70
   1   2 -11    3.52    1.44
   1   2 -11    7.65    2.13
   1   2 -10  442.72   17.91
   1   2 -10  487.13   19.30
   1   2  -9  156.00    9.83
   1   2  -9  158.68    9.43
   1   2  -8   12.81    2.65
   1   2  -8   16.38    2.82
   1   2  -8   14.28    2.73
   1   2  -7  216.05   10.56
   1   2  -7  203.13    9.63
   1   2  -7  204.03   10.25
   1   2  -7  195.52    9.46
   1   2  -6    3.30    1.14
   1   2  -6    6.57    1.49
   1   2  -6    5.64    1.38
   1   2  -5   51.56    3.68
   1   2  -5   55.88    4.13
   1   2  -4 1424.08   36.18
   1   2  -4 1499.62   37.03
   1   2  -4 1401.56   36.27
   1   2  -3   43.63    2.92
   1   2  -3   50.85    3.08
   1   2  -3   43.96    2.88
   1   2  -3   48.17    2.95
   1   2  -2   21.62    1.87
  -1  -2   2   23.67    1.87
   1   2  -1   83.64    3.30
   1   2  -1   76.12    3.77
  -1  -2   1   79.24    3.77
   1   2  -1   72.88    3.88
   1   2   0  895.51   23.42
   1   2   0  931.59   22.10
  -1  -2   0  939.72   23.44
  -1  -2  -1 3097.29   70.70
   1   2   1 3078.21   69.24
  -1  -2  -1 2962.66   69.36
   1   2   1 2964.34   70.71
   1   2   1 2876.69   70.67
  -1  -2  -2  313.04    9.28
   1   2   2  286.76    9.14
  -1  -2  -2  292.17    8.81
  -1  -2  -2  287.05    7.95
   1   2   2  282.70    9.16
  -1  -2  -3 1333.79   33.15
   1   2   3 1307.83   32.95
  -1  -2  -3 1339.40   32.75
  -1  -2  -4   14.95    1.82
   1   2   5  353.67   11.65
  -1  -2  -5  363.17   12.34
  -1  -2  -6 1188.52   32.06
   1   2   6 1143.92   31.05
  -1  -2  -7   56.27    4.59
   1   2   7   53.18    4.13
  -1  -2  -8   74.79    5.98
  -1  -2  -8   75.47    5.79
  -1  -2  -8   74.61    5.65
  -1  -2  -9 1134.62   34.39
  -1  -2  -9 1143.32   33.54
  -1  -2  -9 1100.39   33.51
  -1  -2  -9 1101.64   34.14
  -1  -2 -10    8.28    2.46
  -1  -2 -10   11.84    2.67
  -1  -2 -10    9.69    2.40
  -1  -2 -10   10.54    2.94
  -1  -2 -11   46.03    5.34
  -1  -2 -11   51.34    5.32
  -1  -2 -11   44.41    5.06
  -1  -2 -12   15.60    3.08
  -1  -2 -12   15.33    2.93
  -1  -2 -12   12.68    2.75
  -1  -2 -13  137.06    8.15
  -1  -2 -13  140.66    8.02
  -1  -2 -14   59.07    4.23
   1   3 -12   13.71    1.84
   1   3 -11  324.86   12.93
   1   3 -11  293.41   12.00
   1   3 -10   85.25    6.62
   1   3 -10   88.42    6.83
   1   3 -10   95.83    6.62
   1   3  -9   40.38    4.69
   1   3  -9   31.57    4.25
   1   3  -8   18.56    3.21
   1   3  -8   19.42    3.21
   1   3  -8   16.85    2.87
   1   3  -7  657.08   22.88
   1   3  -7  725.57   24.10
   1   3  -7  695.14   22.97
   1   3  -7  674.45   22.44
   1   3  -7  737.42   23.51
   1   3  -6  409.44   15.05
   1   3  -6  378.89   14.50
   1   3  -6  409.50   15.57
   1   3  -6  370.75   14.82
   1   3  -6  412.17   14.91
   1   3  -6  373.95   14.74
   1   3  -6  418.54   14.95
   1   3  -5   51.51    4.07
   1   3  -5   51.97    4.27
   1   3  -5   54.27    4.37
   1   3  -5   50.26    4.25
   1   3  -4  107.01    5.72
   1   3  -3  555.35   16.65
   1   3  -3  577.54   17.65
   1   3  -2 1068.40   28.51
   1   3  -2 1151.85   29.79
  -1  -3   1  313.04   10.98
   1   3  -1  302.62   10.01
  -1  -3   0  148.49    6.79
   1   3   1 1921.63   48.16
  -1  -3  -1 1909.26   47.98
   1   3   2 1311.41   31.99
   1   3   2 1271.37   33.72
  -1  -3  -2 1231.53   33.29
   1   3   3    0.51    0.71
  -1  -3  -3    0.35    0.55
   1   3   4 2076.63   49.91
   1   3   4 2053.46   50.65
  -1  -3  -4 1908.60   49.70
  -1  -3  -5 4115.99  100.34
   1   3   5 4255.36   99.89
   1   3   6   23.81    2.79
  -1  -3  -6   27.14    3.17
  -1  -3  -7  341.00   14.69
  -1  -3  -7  337.72   13.86
   1   3   7  347.34   13.40
  -1  -3  -8  902.76   29.84
  -1  -3  -8  904.02   28.74
  -1  -3  -8  879.39   28.54
  -1  -3  -8  926.44   28.50
   1   3   8  919.14   27.81
  -1  -3  -9 1879.00   51.33
  -1  -3  -9 1873.57   50.74
  -1  -3  -9 1743.55   49.85
  -1  -3  -9 1781.97   50.55
  -1  -3 -10  142.23    9.54
  -1  -3 -10  149.61    9.38
  -1  -3 -10  160.99    9.88
  -1  -3 -11   17.01    3.23
  -1  -3 -11   19.61    3.57
  -1  -3 -11   16.08    3.30
  -1  -3 -12   15.42    3.03
  -1  -3 -12   15.91    3.12
  -1  -3 -12   15.92    3.01
  -1  -3 -13  362.16   14.35
  -1  -3 -13  352.18   14.28
  -1  -3 -13  363.85   14.29
  -1  -3 -14   95.94    5.48
   1   4 -11   33.76    3.10
   1   4 -10   14.88    2.54
   1   4  -9  581.63   20.17
   1   4  -9  566.71   20.33
   1   4  -9  614.86   21.09
   1   4  -8   42.06    4.60
   1   4  -8   47.77    4.91
   1   4  -7  619.80   22.22
   1   4  -7  665.41   22.99
   1   4  -6    8.54    2.19
   1   4  -6    8.82    2.10
   1   4  -6   10.16    2.31
   1   4  -6    7.29    1.90
   1   4  -6    9.31    2.11
   1   4  -5  130.06    7.87
   1   4  -5  136.85    7.94
   1   4  -5  132.82    7.92
   1   4  -5  123.42    7.35
   1   4  -5  131.12    7.62
   1   4  -5  134.69    7.84
   1   4  -5  133.24    7.84
   1   4  -4 1646.06   43.89
   1   4  -4 1685.24   44.13
   1   4  -4 1656.69   44.24
   1   4  -4 1539.37   42.95
   1   4  -4 1611.63   43.35
   1   4  -4 1641.98   43.95
   1   4  -3  105.44    6.26
   1   4  -3   92.89    5.46
   1   4  -3   95.60    6.04
   1   4  -3   92.79    5.93
   1   4  -3  104.41    6.64
   1   4  -2  249.32    9.56
   1   4  -2  272.37   11.23
   1   4  -1 1421.44   37.08
   1   4  -1 1338.91   34.88
  -1  -4   1 1331.18   37.54
   1   4   0  210.49    9.10
  -1  -4   0  200.43    9.59
   1   4   1   11.52    1.92
  -1  -4  -1   10.86    2.08
  -1  -4  -2   73.42    5.38
  -1  -4  -3   26.62    3.19
   1   4   3   24.89    3.09
   1   4   3   28.22    2.76
  -1  -4  -4  725.80   23.29
   1   4   4  796.12   22.85
   1   4   4  782.55   23.96
   1   4   5 1316.84   35.18
  -1  -4  -5 1225.14   35.03
  -1  -4  -6    4.11    1.62
  -1  -4  -6    3.65    1.53
  -1  -4  -6    3.75    1.48
   1   4   6    3.56    1.40
  -1  -4  -7  171.32    9.56
  -1  -4  -7  181.34   10.64
  -1  -4  -7  159.71    9.77
   1   4   7  169.56    9.21
  -1  -4  -8    6.65    2.18
   1   4   8    4.67    1.78
  -1  -4  -8    4.81    1.77
  -1  -4  -8    3.30    1.73
  -1  -4  -8    5.78    2.16
   1   4   9  592.31   21.86
  -1  -4  -9  623.33   23.38
  -1  -4  -9  604.15   22.84
  -1  -4  -9  604.91   24.15
  -1  -4  -9  643.82   23.01
  -1  -4 -10  278.24   13.85
  -1  -4 -10  256.95   13.25
  -1  -4 -11  142.18    9.36
  -1  -4 -11  143.42    9.22
  -1  -4 -12    2.40    1.60
  -1  -4 -12    2.02    1.26
  -1  -4 -12    2.47    1.44
  -1  -4 -13  213.15   10.00
  -1  -4 -13  201.01    9.58
  -1  -4 -14   86.68    4.89
   1   5  -9  186.89    8.58
   1   5  -9  168.37    8.12
   1   5  -8   51.31    4.73
   1   5  -7  200.95   10.59
   1   5  -6    2.98    1.66
   1   5  -6    1.95    1.15
   1   5  -6    2.95    1.45
   1   5  -5 1676.15   48.04
   1   5  -5 1727.06   47.66
   1   5  -4    5.38    1.71
   1   5  -4    6.16    1.81
   1   5  -4    5.49    1.78
   1   5  -4    5.02    1.79
   1   5  -4    7.03    2.08
   1   5  -4    9.29    2.28
   1   5  -3    3.41    1.40
   1   5  -3    3.85    1.44
   1   5  -3    7.15    1.96
   1   5  -3    4.24    1.51
   1   5  -2    3.54    1.37
   1   5  -2    3.44    1.40
   1   5  -2    1.17    0.96
   1   5  -2    2.74    1.25
   1   5  -1   90.35    6.07
   1   5  -1   93.49    6.70
   1   5   0 1443.29   39.15
  -1  -5   0 1297.27   40.21
  -1  -5  -1  451.34   18.21
  -1  -5  -1  474.82   18.86
   1   5   1  469.10   16.92
  -1  -5  -2  193.22   10.61
   1   5   2  199.53    9.51
  -1  -5  -2  179.04   10.52
  -1  -5  -3  143.76    8.64
  -1  -5  -3   81.22    6.95
  -1  -5  -4   14.09    2.80
  -1  -5  -4   14.32    2.77
  -1  -5  -4   14.07    2.91
  -1  -5  -5 1832.87   52.30
  -1  -5  -5 1780.47   51.96
  -1  -5  -6  126.29    8.99
   1   5   6  159.11    9.03
  -1  -5  -7    9.20    2.73
   1   5   7    9.94    2.48
  -1  -5  -7   13.70    3.05
  -1  -5  -8  121.87    9.52
   1   5   8  122.91    8.53
  -1  -5  -8  119.97    9.11
  -1  -5  -9   79.55    7.70
  -1  -5  -9   82.27    7.47
  -1  -5 -10    6.37    2.35
  -1  -5 -11  240.22   12.06
  -1  -5 -11  248.18   12.07
  -1  -5 -12   60.95    5.15
  -1  -5 -12   59.95    5.10
  -1  -5 -13    7.31    1.66
  -1  -5 -13    4.77    1.34
   1   6  -8  188.83    7.87
   1   6  -7    7.18    1.63
   1   6  -6    3.44    1.31
   1   6  -6    2.41    1.06
   1   6  -5  221.38   10.95
   1   6  -5  224.57   11.06
   1   6  -5  227.50   11.24
   1   6  -4  303.69   13.41
   1   6  -4  312.71   13.65
   1   6  -3    3.07    1.31
   1   6  -3    2.84    1.52
   1   6  -3    1.98    1.31
   1   6  -2   45.30    4.70
   1   6  -2   51.98    4.73
   1   6  -2   46.54    4.58
   1   6  -2   34.66    4.06
   1   6  -1  355.66   14.72
   1   6  -1  374.90   16.37
  -1  -6   0  230.30   13.25
   1   6   0  230.45   12.09
   1   6   0  226.60   11.41
  -1  -6  -1   49.45    5.90
   1   6   1   44.03    4.90
  -1  -6  -2   30.45    4.52
  -1  -6  -2   21.82    4.02
  -1  -6  -3 1154.55   37.24
  -1  -6  -3 1157.65   37.63
   1   6   4 1040.01   32.73
  -1  -6  -4 1068.12   34.95
  -1  -6  -4 1128.51   36.15
  -1  -6  -4 1092.91   34.79
  -1  -6  -5   24.34    4.27
  -1  -6  -5   22.81    3.97
  -1  -6  -6   59.55    6.43
  -1  -6  -6   61.35    6.43
  -1  -6  -7  809.94   29.12
  -1  -6  -8  468.53   20.32
  -1  -6  -8  481.89   20.49
  -1  -6  -9   13.87    3.17
  -1  -6 -10  131.85    9.05
  -1  -6 -11  234.85   11.46
  -1  -6 -11  219.40   10.67
  -1  -6 -12   23.03    2.83
   1   7  -6   40.93    3.08
   1   7  -5  222.64    9.25
   1   7  -5  190.59    8.67
   1   7  -4    3.74    1.35
   1   7  -4    2.63    1.29
   1   7  -4    2.12    0.97
   1   7  -3   56.60    4.71
   1   7  -3   68.51    5.14
   1   7  -2    2.46    1.35
   1   7  -1  208.08   10.29
  -1  -7   0   53.30    6.31
  -1  -7  -1   17.03    3.68
  -1  -7  -2    5.53    2.36
  -1  -7  -3  787.92   29.12
  -1  -7  -4   91.86    8.25
  -1  -7  -5   38.14    5.26
  -1  -7  -5   13.06    3.16
  -1  -7  -6  862.19   30.13
  -1  -7  -6  869.94   30.08
  -1  -7  -7  113.10    8.51
  -1  -7  -7  120.15    8.85
  -1  -7  -8  168.38   10.46
  -1  -7  -9   33.75    4.42
  -1  -7 -10    3.19    1.45
  -1  -7 -11  111.58    6.10
  -1  -7 -11  114.65    6.56
   1   8  -3   27.53    2.60
  -1  -8   3   25.17    3.05
  -1  -8   2   40.66    4.17
   1   8  -2   42.14    3.61
  -1  -8   1   98.31    6.98
  -1  -8   0  239.06   11.72
  -1  -8  -1   14.95    2.87
  -1  -8  -1   18.75    3.31
  -1  -8  -1   18.89    3.37
  -1  -8  -2   11.59    2.67
  -1  -8  -2    7.33    2.38
  -1  -8  -3  280.57   13.82
  -1  -8  -3  270.93   13.62
  -1  -8  -4   25.52    3.95
  -1  -8  -4   22.93    3.68
  -1  -8  -5   21.97    3.47
  -1  -8  -5   33.11    4.34
  -1  -8  -6   17.60    3.04
  -1  -8  -6   16.21    3.01
  -1  -8  -7   17.77    2.93
  -1  -8  -7   17.16    2.89
  -1  -8  -8  135.02    7.64
   1   8   8  110.13    6.39
   1   8   9    3.62    1.14
  -1  -8  -9    7.01    1.81
  -1  -9  -3   54.05    4.09
  -1  -9  -3   56.78    4.17
  -1  -9  -4   19.80    2.52
  -1  -9  -4   15.36    2.21
  -1  -9  -5   21.20    2.53
   2  -7  -8    1.04    0.89
  -2   7   8    0.34    0.59
  -2   7   7   36.61    3.32
   2  -7  -7   48.13    4.17
  -2   7   6  174.13    8.25
   2  -7  -6  209.98    9.82
   2  -7  -5  295.87   12.76
   2  -7  -4   48.33    4.76
   2  -7  -4   48.50    4.75
   2  -7  -3    8.16    2.05
   2  -7  -3    5.75    1.92
  -2   7   2   61.23    4.40
   2  -7  -2   67.11    5.71
  -2   7   1   80.30    5.10
   2  -7  -1   88.72    6.42
  -2   7   0    0.94    0.75
  -2   7   0    0.12    0.63
   2  -7   0    0.77    1.15
  -2   7  -1  137.53    6.22
   2  -7   1  121.38    6.93
  -2   7  -1  133.04    6.35
  -2   7  -2   30.86    2.59
  -2   7  -2   25.75    2.36
   2  -6 -10   61.89    4.78
  -2   6  10   45.40    3.63
   2  -6  -9   11.45    2.44
  -2   6   9   10.77    2.03
  -2   6   8   63.03    5.37
   2  -6  -8   70.00    6.00
   2  -6  -8   65.04    5.61
  -2   6   7   63.71    5.71
   2  -6  -7   71.36    6.26
   2  -6  -6   10.10    2.69
  -2   6   6    8.75    2.24
   2  -6  -5   88.37    7.58
  -2   6   5   83.40    6.71
   2  -6  -4  110.83    8.60
  -2   6   4   94.57    7.03
   2  -6  -3 1418.78   44.08
   2  -6  -3 1425.03   43.97
   2  -6  -2   19.65    3.95
   2  -6  -2   17.24    3.77
   2  -6  -1    2.50    2.09
   2  -6  -1    2.04    1.61
   2  -6   0  168.89   11.21
  -2   6  -1  311.14   13.44
   2  -6   1  312.00   15.53
  -2   6  -2   67.62    5.41
  -2   6  -2   63.52    4.93
   2  -6   2   50.85    5.59
  -2   6  -3   38.06    3.86
  -2   6  -3   40.81    3.82
  -2   6  -3   33.77    3.62
  -2   6  -4    9.46    1.74
  -2   6  -4   13.99    2.17
  -2   6  -4   10.44    1.90
  -2   6  -5  203.32    8.06
   2  -5 -12    7.66    1.44
   2  -5 -11    7.64    1.96
   2  -5 -11    2.26    0.96
   2  -5 -10   90.83    7.18
   2  -5  -9   26.15    4.19
  -2   5   9   24.89    3.57
  -2   5   8  241.80   12.60
   2  -5  -8  252.24   13.72
   2  -5  -7   16.22    3.53
   2  -5  -7   16.19    3.31
  -2   5   7   12.64    2.88
   2  -5  -6  104.50    8.49
  -2   5   6   96.17    7.83
  -2   5   5  259.33   13.31
   2  -5  -5  245.81   14.16
  -2   5   4  130.43    8.96
   2  -5  -4  133.59   10.20
  -2   5   3  470.68   19.08
   2  -5  -3  540.44   22.45
   2  -5  -2  170.27   11.80
   2  -5  -1  155.93   11.31
   2  -5   0  278.30   15.48
  -2   5  -1  127.80    7.98
  -2   5  -2    3.48    1.55
  -2   5  -3   63.01    5.76
  -2   5  -3   62.63    5.63
  -2   5  -4   89.88    6.63
  -2   5  -4   88.07    6.70
  -2   5  -5   83.77    6.15
  -2   5  -5   86.11    6.33
  -2   5  -6  453.11   15.61
  -2   5  -6  442.55   15.89
  -2   5  -7   15.51    2.06
   2  -4 -13  321.60   11.21
   2  -4 -12   42.11    3.95
   2  -4 -11  106.67    7.77
   2  -4 -11  104.99    7.15
   2  -4 -10   63.84    6.48
   2  -4 -10   71.74    6.76
   2  -4  -9  238.25   13.61
   2  -4  -8  400.53   18.78
  -2   4   8  409.55   17.56
   2  -4  -7  537.99   22.36
   2  -4  -7  546.97   20.33
  -2   4   7  541.29   21.02
  -2   4   7  536.48   21.21
  -2   4   6   16.48    3.12
   2  -4  -6   20.02    3.10
  -2   4   6   16.94    3.27
   2  -4  -6   18.59    3.70
   2  -4  -5  459.43   17.01
   2  -4  -5  482.16   19.59
  -2   4   5  453.77   17.79
   2  -4  -5  436.04   19.20
  -2   4   5  445.97   18.55
  -2   4   4   89.92    6.52
   2  -4  -4   96.55    8.06
  -2   4   4  108.44    7.68
  -2   4   4   94.29    7.51
   2  -4  -4   77.51    7.10
   2  -4  -3  264.85   14.16
   2  -4  -3  230.76   12.89
  -2   4   3  256.93   12.28
  -2   4   3  258.37   11.96
  -2   4   3  240.75   12.45
  -2   4   2  452.12   17.17
   2  -4  -2  402.39   18.44
   2  -4  -2  466.92   20.14
  -2   4   2  438.96   17.79
  -2   4   2  471.04   17.51
  -2   4   1  207.12   10.48
  -2   4   1  210.12   11.05
   2  -4  -1  188.53   11.64
   2  -4   0  138.97    9.95
  -2   4   0  145.41    8.72
  -2   4   0  171.17    9.49
  -2   4  -1   16.50    2.76
  -2   4  -1   12.49    2.68
  -2   4  -2   33.03    4.36
  -2   4  -2   29.73    3.86
  -2   4  -3  172.66   10.00
  -2   4  -3  185.42   11.10
  -2   4  -4  338.82   15.16
  -2   4  -5  203.10   11.13
  -2   4  -5  189.95   10.07
  -2   4  -6   53.57    5.08
  -2   4  -6   47.87    4.98
  -2   4  -7   91.45    6.32
  -2   4  -7   96.76    6.65
  -2   4  -7  104.95    6.95
  -2   4  -8  397.10   14.58
  -2   4  -8  435.67   15.37
  -2   4  -9  101.33    5.31
  -2   4  -9  103.24    5.61
   2  -3 -13  371.16   13.48
   2  -3 -13  364.35   13.14
   2  -3 -12  151.81    8.77
   2  -3 -12  151.26    8.55
   2  -3 -11  354.74   16.87
   2  -3 -11  379.41   16.17
   2  -3 -10  216.33   12.65
   2  -3 -10  217.99   12.96
   2  -3 -10  227.18   12.23
   2  -3  -9  860.79   30.60
   2  -3  -9  881.53   31.01
   2  -3  -8  571.84   20.79
  -2   3   8  532.52   20.61
   2  -3  -8  540.45   21.75
   2  -3  -7   44.26    5.20
   2  -3  -7   36.69    4.97
  -2   3   7   50.32    5.28
   2  -3  -7   49.64    4.88
  -2   3   6   26.81    3.67
   2  -3  -6   27.91    4.20
   2  -3  -6   25.90    3.31
  -2   3   5 2133.47   56.83
   2  -3  -5 2164.34   58.61
   2  -3  -5 2156.30   55.45
   2  -3  -4  728.63   21.84
  -2   3   4  713.12   22.80
  -2   3   4  740.07   22.50
  -2   3   3  624.47   19.85
  -2   3   3  608.21   19.70
   2  -3  -3  637.36   18.93
  -2   3   2  417.56   14.61
  -2   3   2  375.74   15.38
   2  -3  -2  363.19   15.60
  -2   3   2  393.44   13.76
  -2   3   1  244.65   10.31
   2  -3  -1  212.08   11.24
  -2   3   1  214.84   10.58
  -2   3   0  816.81   24.19
  -2   3   0  768.41   24.63
  -2   3   0  841.49   24.61
  -2   3  -1  148.28    7.68
   2  -3   1  130.56    8.74
  -2   3  -1  147.42    8.09
  -2   3  -2  694.07   22.81
  -2   3  -2  659.37   21.88
  -2   3  -3  643.69   21.96
  -2   3  -3  607.36   22.09
  -2   3  -4  405.08   16.64
  -2   3  -4  467.06   18.11
  -2   3  -4  409.38   16.89
  -2   3  -4  422.46   15.87
  -2   3  -5    1.11    1.21
  -2   3  -5    5.66    1.90
  -2   3  -5    0.76    1.62
  -2   3  -5    2.76    1.51
  -2   3  -6  934.87   30.19
  -2   3  -6  955.04   30.77
  -2   3  -6  990.59   30.37
  -2   3  -6  922.37   29.65
  -2   3  -7  587.74   21.58
  -2   3  -7  627.30   22.28
  -2   3  -8    2.86    1.63
  -2   3  -8    3.69    1.51
  -2   3  -9    4.31    1.49
  -2   3  -9    6.89    1.94
  -2   3 -10  112.81    6.25
  -2   3 -10  111.17    6.25
   2  -2 -13  116.22    6.48
   2  -2 -13  120.19    6.91
   2  -2 -12    8.46    2.10
   2  -2 -12   10.65    2.52
   2  -2 -11    0.23    1.28
   2  -2 -11    3.93    2.19
   2  -2 -11    1.71    1.23
   2  -2 -10   84.65    7.95
   2  -2 -10   86.81    7.43
   2  -2  -9 1030.66   35.44
   2  -2  -9 1102.39   33.87
   2  -2  -8  129.78    9.31
   2  -2  -8  139.04    8.67
   2  -2  -7  925.59   30.99
  -2   2   7  957.89   29.98
   2  -2  -7 1037.42   30.11
   2  -2  -7  961.09   31.28
   2  -2  -6  732.79   23.07
   2  -2  -5 1008.50   28.59
   2  -2  -5 1036.09   28.68
   2  -2  -4  201.15    8.30
  -2   2   4  201.88    9.18
  -2   2   3  433.90   14.43
   2  -2  -3  409.46   13.18
  -2   2   2 1633.10   41.18
   2  -2  -2 1538.97   39.59
  -2   2   2 1638.89   41.04
  -2   2   1 2963.51   72.71
  -2   2   1 3086.28   72.58
  -2   2   1 2944.51   71.92
  -2   2   0 2278.19   55.27
  -2   2   0 2355.56   55.60
  -2   2  -1  321.96   11.58
  -2   2  -1  265.85   10.60
  -2   2  -2 1842.23   47.89
  -2   2  -3   41.40    4.05
  -2   2  -4  345.82   13.80
  -2   2  -4  322.57   13.38
  -2   2  -4  352.17   13.37
  -2   2  -5  713.89   23.73
  -2   2  -5  735.45   23.91
  -2   2  -5  708.77   23.37
  -2   2  -6  413.36   16.34
  -2   2  -6  414.02   16.40
  -2   2  -6  411.58   16.46
  -2   2  -6  395.79   16.01
  -2   2  -7  283.30   13.21
  -2   2  -7  257.00   12.90
  -2   2  -7  286.39   13.27
  -2   2  -7  286.80   13.34
  -2   2  -7  271.63   13.12
  -2   2  -8    5.53    2.45
  -2   2  -8    2.28    1.30
  -2   2  -8    1.26    1.33
  -2   2  -9   79.74    6.54
  -2   2  -9   83.32    6.65
  -2   2  -9   82.30    6.30
  -2   2  -9   77.71    6.37
  -2   2 -10  340.54   13.72
  -2   2 -10  350.69   14.22
  -2   2 -10  333.33   13.62
  -2   2 -11  150.25    7.59
   2  -1 -13   45.43    4.15
   2  -1 -13   49.27    4.24
   2  -1 -12   28.89    3.81
   2  -1 -11   40.88    4.80
   2  -1 -11   44.98    5.59
   2  -1 -11   50.54    5.61
   2  -1 -10  215.67   12.97
   2  -1 -10  206.01   11.47
   2  -1 -10  244.33   12.93
   2  -1  -9   17.82    3.70
   2  -1  -9   14.20    2.89
   2  -1  -9   13.95    2.94
   2  -1  -8  133.10    8.55
   2  -1  -8  155.13    9.91
   2  -1  -8  137.02    8.60
   2  -1  -7    8.82    1.95
   2  -1  -7    8.21    2.25
   2  -1  -7    8.24    1.93
   2  -1  -6  216.45    9.49
  -2   1   6  204.95    9.57
   2  -1  -6  206.47    9.44
   2  -1  -5 2243.63   55.13
  -2   1   5 2133.39   55.31
   2  -1  -5 2190.87   54.92
   2  -1  -4  973.58   26.27
  -2   1   4  983.27   27.13
   2  -1  -3  491.76   14.44
  -2   1   3  505.62   15.40
   2  -1  -2  649.69   17.58
  -2   1   2  688.47   19.10
  -2   1   2  661.61   18.67
  -2   1   1   33.93    2.76
  -2   1   1   35.30    2.64
   2  -1  -1   32.04    2.01
  -2   1   1   32.04    2.50
  -2   1   0 2071.89   49.76
  -2   1   0 1964.74   49.62
  -2   1  -1  554.31   15.97
  -2   1  -1  508.14   15.45
  -2   1  -1  532.04   14.73
  -2   1  -2 1424.75   35.47
  -2   1  -2 1290.75   33.78
  -2   1  -3  714.91   20.55
  -2   1  -3  638.90   19.16
  -2   1  -4  985.43   28.61
  -2   1  -4 1123.98   30.02
  -2   1  -5   92.10    6.02
  -2   1  -5   79.24    5.48
  -2   1  -6  271.68   11.65
  -2   1  -6  232.76   11.02
  -2   1  -6  259.68   11.69
  -2   1  -6  268.91   11.60
  -2   1  -6  278.64   11.72
  -2   1  -6  272.02   11.62
  -2   1  -7 2344.44   61.15
  -2   1  -7 2264.88   61.64
  -2   1  -7 2372.32   60.92
  -2   1  -7 2342.43   60.94
  -2   1  -7 2364.42   61.25
  -2   1  -7 2265.82   60.68
  -2   1  -8    3.85    1.75
  -2   1  -8    3.67    1.53
  -2   1  -8    4.13    1.59
  -2   1  -8    1.40    1.57
  -2   1  -8    1.16    1.64
  -2   1  -9    6.09    1.93
  -2   1  -9    8.44    2.55
  -2   1  -9    4.81    1.77
  -2   1  -9    8.78    2.52
  -2   1 -10  261.14   12.62
  -2   1 -10  275.24   12.75
  -2   1 -10  250.10   12.35
  -2   1 -11  176.16    9.02
  -2   1 -11  152.67    8.69
  -2   1 -11  149.20    8.64
   2   0 -13   10.02    2.01
   2   0 -12    3.88    1.71
   2   0 -11  289.51   13.92
   2   0 -10  465.45   19.42
   2   0 -10  509.50   20.41
   2   0 -10  507.12   20.08
   2   0  -9 1521.58   44.72
   2   0  -9 1485.53   43.95
   2   0  -8   17.26    3.07
   2   0  -8   24.16    3.61
   2   0  -8   22.33    3.32
   2   0  -7   29.97    3.49
   2   0  -7   25.89    3.43
   2   0  -7   28.36    3.57
   2   0  -6 1348.62   36.80
   2   0  -5   46.59    3.55
   2   0  -5   47.76    3.23
   2   0  -5   48.37    3.77
   2   0  -4   32.74    2.52
   2   0  -4   34.39    2.72
  -2   0   4   39.05    2.95
   2   0  -3  155.87    5.74
  -2   0   3  153.79    6.27
   2   0  -3  155.24    6.07
  -2   0   3  148.07    6.01
  -2   0   2 3431.53   78.59
  -2   0   2 3261.05   78.55
   2   0  -2 3352.28   78.08
  -2   0   2 3357.73   78.97
   2   0  -1   60.51    2.75
  -2   0   1   62.71    3.38
  -2   0   1   57.11    3.08
   2   0   0 9778.73  222.71
  -2   0   0 9978.86  223.79
  -2   0   0 9441.92  225.57
  -2   0   0 9999.00  224.29
  -2   0  -1 3699.34   87.41
  -2   0  -1 3769.77   86.17
  -2   0  -1 3640.71   86.62
  -2   0  -1 3759.05   86.75
  -2   0  -2  479.55   13.54
  -2   0  -2  457.63   13.43
   2   0   2  456.37   12.96
  -2   0  -2  489.43   14.34
  -2   0  -2  479.47   13.29
  -2   0  -2  476.58   13.95
  -2   0  -3  394.18   12.15
  -2   0  -3  415.74   13.06
  -2   0  -4  277.56    9.46
  -2   0  -4  270.49   10.28
  -2   0  -5 3776.40   91.28
  -2   0  -6  293.44   12.21
  -2   0  -7   66.82    5.31
  -2   0  -7   70.19    5.55
  -2   0  -7   81.44    5.99
  -2   0  -7   71.76    5.46
  -2   0  -7   66.47    5.23
  -2   0  -8  230.25   11.42
  -2   0  -8  238.81   11.74
  -2   0  -8  243.61   12.06
  -2   0  -8  237.55   11.37
  -2   0  -8  242.59   11.45
  -2   0  -9    8.61    2.22
  -2   0  -9    7.64    2.07
  -2   0  -9    7.48    2.31
  -2   0  -9   10.30    2.62
  -2   0 -10  249.69   12.15
  -2   0 -10  246.90   12.51
  -2   0 -10  233.47   11.95
  -2   0 -11   22.87    3.48
  -2   0 -11   17.79    3.19
  -2   0 -11   19.20    3.00
  -2   0 -12   64.93    5.23
  -2   0 -12   51.69    4.81
  -2   0 -13    6.69    1.67
   2   1 -13    3.48    1.06
   2   1 -13    7.39    1.60
   2   1 -12    3.45    1.55
   2   1 -12    1.64    1.09
   2   1 -11  192.64   10.92
   2   1 -11  227.04   11.59
   2   1 -10  157.73    9.83
   2   1 -10  152.35    9.83
   2   1 -10  151.70    9.62
   2   1  -9   32.62    4.19
   2   1  -9   33.52    4.40
   2   1  -9   30.95    4.33
   2   1  -9   32.77    4.41
   2   1  -8 1372.09   40.91
   2   1  -8 1405.36   41.25
   2   1  -8 1489.10   41.71
   2   1  -8 1435.33   41.12
   2   1  -8 1519.16   42.42
   2   1  -8 1407.17   41.32
   2   1  -7   29.35    3.71
   2   1  -7   31.27    3.66
   2   1  -7   27.32    3.36
   2   1  -7   31.77    3.72
   2   1  -7   34.29    3.87
   2   1  -7   37.78    4.05
   2   1  -6  152.60    8.01
   2   1  -5 2642.45   65.03
   2   1  -4 3610.83   86.11
   2   1  -4 3830.68   87.63
   2   1  -4 3662.03   87.20
   2   1  -3  168.96    5.94
   2   1  -3  175.62    6.54
  -2  -1   3  149.81    6.16
   2   1  -3  164.28    6.47
   2   1  -2 1275.94   32.29
   2   1  -1 2650.43   62.21
   2   1  -1 2650.41   61.84
   2   1   0  376.29   10.82
   2   1   0  387.70   10.77
   2   1   1 5658.47  130.43
  -2  -1  -1 5846.79  132.39
   2   1   1 5613.37  130.48
   2   1   2  972.45   25.21
  -2  -1  -2 1034.24   26.14
   2   1   3   35.68    2.50
  -2  -1  -3   37.19    2.61
  -2  -1  -3   34.79    2.66
  -2  -1  -4  122.41    5.68
   2   1   4  128.31    5.54
  -2  -1  -5  840.30   23.59
  -2  -1  -6    6.31    1.48
  -2  -1  -7  261.48   11.65
  -2  -1  -7  263.49   11.24
  -2  -1  -7  278.48   11.31
  -2  -1  -8  132.50    8.39
  -2  -1  -8  143.01    8.41
  -2  -1  -8  155.82    8.42
  -2  -1  -8  139.85    8.16
  -2  -1  -8  149.17    8.30
  -2  -1  -9  682.43   23.58
  -2  -1  -9  682.81   23.25
  -2  -1  -9  706.48   23.31
  -2  -1  -9  687.36   23.16
  -2  -1  -9  636.52   23.46
  -2  -1 -10   81.33    6.60
  -2  -1 -10   90.18    7.04
  -2  -1 -10   85.68    6.51
  -2  -1 -10   87.66    6.83
  -2  -1 -10   76.75    6.75
  -2  -1 -11    6.64    2.05
  -2  -1 -11    7.79    2.46
  -2  -1 -11    8.34    2.24
  -2  -1 -11    4.52    1.82
  -2  -1 -12   51.25    4.84
  -2  -1 -12   57.00    5.20
  -2  -1 -13   33.39    3.51
   2   2 -13   37.62    2.94
   2   2 -12    4.21    1.31
   2   2 -12    9.70    1.99
   2   2 -11  107.78    7.58
   2   2 -10  231.96   12.26
   2   2 -10  216.00   11.95
   2   2  -9  251.84   12.87
   2   2  -9  231.62   12.37
   2   2  -9  236.49   12.29
   2   2  -9  245.37   12.73
   2   2  -8  890.47   28.80
   2   2  -8  901.57   29.17
   2   2  -8  877.34   29.30
   2   2  -8  923.90   29.37
   2   2  -7    6.05    1.73
   2   2  -7    7.12    2.03
   2   2  -7    6.38    1.79
   2   2  -7    5.61    1.68
   2   2  -6  210.10    9.77
   2   2  -6  199.56    9.21
   2   2  -6  203.57    9.70
   2   2  -5   12.35    1.80
   2   2  -5    9.28    1.70
   2   2  -4 2518.94   60.43
   2   2  -4 2462.46   59.81
   2   2  -4 2434.65   60.06
   2   2  -3 2993.31   73.19
   2   2  -3 3123.57   73.63
   2   2  -3 3194.81   73.83
   2   2  -2  168.80    6.50
   2   2  -2  162.60    6.41
   2   2  -2  167.58    5.96
   2   2  -1 2644.53   61.09
   2   2  -1 2506.77   59.46
   2   2  -1 2634.06   61.00
   2   2  -1 2464.48   60.92
   2   2   0 2353.19   56.40
   2   2   1 5604.79  129.65
   2   2   2  262.70    8.66
  -2  -2  -2  247.47    8.20
  -2  -2  -2  250.46    8.77
   2   2   2  259.14    8.71
  -2  -2  -3 1103.20   27.96
  -2  -2  -3 1120.43   28.42
   2   2   3 1134.28   28.55
   2   2   3 1048.93   28.00
  -2  -2  -4  607.71   17.73
   2   2   4  603.21   17.42
  -2  -2  -5 2349.51   58.37
  -2  -2  -6  109.14    6.33
  -2  -2  -7  502.05   18.11
  -2  -2  -7  503.99   17.35
  -2  -2  -7  507.48   17.63
  -2  -2  -8  266.88   11.86
  -2  -2  -8  246.72   11.58
  -2  -2  -8  281.10   11.84
  -2  -2  -8  273.61   11.60
  -2  -2  -8  240.54   11.79
  -2  -2  -8  246.72   12.16
  -2  -2  -9   87.63    6.68
  -2  -2  -9   83.44    6.39
  -2  -2  -9   81.59    6.92
  -2  -2  -9   81.40    6.61
  -2  -2 -10   64.20    5.85
  -2  -2 -10   67.43    6.03
  -2  -2 -10   54.60    5.57
  -2  -2 -10   70.15    6.49
  -2  -2 -11  231.69   12.57
  -2  -2 -11  260.54   12.65
  -2  -2 -11  262.21   12.58
  -2  -2 -12  193.90   10.26
  -2  -2 -12  201.06   10.39
  -2  -2 -13   59.94    4.89
  -2  -2 -14   29.77    2.85
   2   3 -12  159.80    7.08
   2   3 -11  186.28    9.55
   2   3 -11  178.50    8.86
   2   3 -11  186.69    8.93
   2   3 -10    2.53    1.35
   2   3 -10    2.46    1.26
   2   3  -9  292.15   13.31
   2   3  -9  286.71   13.95
   2   3  -9  318.66   14.37
   2   3  -8  198.72   10.91
   2   3  -8  205.42   11.22
   2   3  -8  216.58   11.52
   2   3  -7  437.55   17.06
   2   3  -7  436.24   16.43
   2   3  -7  420.42   16.18
   2   3  -7  436.09   17.14
   2   3  -6   32.34    3.62
   2   3  -6   35.43    3.89
   2   3  -5   49.12    4.19
   2   3  -5   51.59    4.12
   2   3  -5   39.20    4.19
   2   3  -4  664.55   20.32
   2   3  -4  703.63   20.35
   2   3  -3  232.85    9.08
   2   3  -3  226.28    8.56
   2   3  -2  216.02    7.68
   2   3  -2  217.74    7.79
   2   3  -1 1904.96   48.46
   2   3  -1 1892.84   48.06
   2   3  -1 1926.50   46.39
   2   3   0    7.71    1.21
   2   3   0    8.69    1.58
   2   3   1 1821.10   46.19
   2   3   1 1826.22   46.05
   2   3   2 1010.01   27.59
   2   3   2 1017.28   27.66
  -2  -3  -3 3097.16   75.80
   2   3   3 3191.26   76.74
   2   3   3 3272.23   77.01
   2   3   4 2969.20   71.05
  -2  -3  -4 2842.21   70.51
  -2  -3  -5  489.71   16.30
  -2  -3  -6  229.27   10.29
  -2  -3  -7 1088.67   32.38
   2   3   7 1061.54   30.81
  -2  -3  -7 1086.05   32.21
  -2  -3  -7 1139.58   33.07
  -2  -3  -7 1072.17   32.22
  -2  -3  -8   30.67    4.15
  -2  -3  -8   45.29    4.62
   2   3   8   30.97    3.63
  -2  -3  -8   31.01    4.10
  -2  -3  -8   34.18    4.14
  -2  -3  -8   35.35    4.34
  -2  -3  -9  363.58   15.53
  -2  -3  -9  342.20   15.42
  -2  -3  -9  373.89   16.16
  -2  -3  -9  367.21   16.06
  -2  -3 -10   20.22    3.75
  -2  -3 -10   18.45    3.24
  -2  -3 -10   19.09    3.36
  -2  -3 -10   19.72    3.52
  -2  -3 -11    7.08    2.53
  -2  -3 -11    6.60    2.12
  -2  -3 -11    6.76    2.14
  -2  -3 -11    9.99    2.61
  -2  -3 -12  301.85   13.35
  -2  -3 -12  300.25   13.52
  -2  -3 -12  313.04   13.91
  -2  -3 -13   48.78    4.39
  -2  -3 -13   47.76    4.33
  -2  -3 -14   16.12    2.11
   2   4 -11   79.31    4.83
   2   4 -10   46.81    4.31
   2   4 -10   45.42    4.23
   2   4  -9  237.64   11.41
   2   4  -9  227.50   11.21
   2   4  -8   74.68    6.15
   2   4  -7  394.53   16.35
   2   4  -7  371.88   15.56
   2   4  -7  408.96   16.04
   2   4  -6  755.02   24.26
   2   4  -6  678.97   23.30
   2   4  -6  756.07   24.21
   2   4  -5  379.44   14.86
   2   4  -5  385.41   15.00
   2   4  -5  381.08   14.70
   2   4  -5  352.42   14.06
   2   4  -4  390.73   14.24
   2   4  -4  371.14   13.78
   2   4  -4  360.07   13.42
   2   4  -3   55.70    4.37
   2   4  -3   53.07    4.23
   2   4  -3   57.90    4.32
   2   4  -3   60.59    4.84
   2   4  -3   53.26    4.02
   2   4  -2   69.84    5.10
   2   4  -2   61.45    4.41
   2   4  -2   64.40    4.20
   2   4  -1 1076.57   29.46
   2   4   0  765.17   23.83
  -2  -4  -1  491.96   16.61
   2   4   1  471.08   16.90
   2   4   2 1641.62   44.18
  -2  -4  -2 1635.18   43.51
   2   4   3  733.70   20.82
   2   4   3  696.65   22.72
   2   4   4 1498.58   41.90
   2   4   4 1552.75   40.07
  -2  -4  -5   83.84    5.73
   2   4   5   86.55    5.54
  -2  -4  -6  114.79    7.66
  -2  -4  -6  104.42    6.90
   2   4   6  115.51    6.85
  -2  -4  -7  137.86    8.41
   2   4   7  122.72    7.53
  -2  -4  -7  122.35    8.42
  -2  -4  -7  124.66    8.12
  -2  -4  -8  542.16   20.52
   2   4   8  540.35   19.56
  -2  -4  -8  558.05   20.74
  -2  -4  -8  541.28   21.20
  -2  -4  -9  366.21   16.03
  -2  -4  -9  338.38   15.33
  -2  -4  -9  346.47   15.73
   2   4   9  335.63   14.72
  -2  -4  -9  328.80   16.04
  -2  -4 -10  215.56   11.94
  -2  -4 -10  204.75   11.48
  -2  -4 -10  190.21   11.74
  -2  -4 -11   55.75    5.55
  -2  -4 -11   42.71    4.77
  -2  -4 -11   48.80    5.35
  -2  -4 -12  150.93    8.67
  -2  -4 -12  161.80    9.39
  -2  -4 -12  156.40    9.09
  -2  -4 -13   17.17    2.59
  -2  -4 -13   16.17    2.51
  -2  -4 -14    2.62    1.01
   2   5 -10  328.15   11.41
   2   5  -9  248.68   10.71
   2   5  -8   63.69    5.28
   2   5  -7   22.08    3.25
   2   5  -7   19.87    3.05
   2   5  -6   86.52    6.68
   2   5  -6   93.02    6.91
   2   5  -5 1148.56   35.11
   2   5  -5 1145.29   34.63
   2   5  -4  221.67   10.62
   2   5  -4  198.00    9.79
   2   5  -3   26.87    3.33
   2   5  -3   26.50    3.18
   2   5  -3   28.68    3.82
   2   5  -2   40.94    4.02
   2   5  -2   42.83    3.85
   2   5  -2   44.90    4.58
   2   5  -1 2034.73   54.28
   2   5  -1 2319.66   57.21
   2   5   0  912.85   28.20
  -2  -5  -1  627.55   22.02
  -2  -5  -2  137.15    8.51
  -2  -5  -2  140.78    8.76
  -2  -5  -3  168.52    9.58
  -2  -5  -3  175.41   10.11
   2   5   3  201.32   10.57
  -2  -5  -4 1237.72   36.68
  -2  -5  -4 1165.38   37.02
  -2  -5  -4 1257.99   35.68
   2   5   4 1296.36   37.43
  -2  -5  -5   44.01    5.10
   2   5   5   51.68    4.63
  -2  -5  -5   49.23    5.17
  -2  -5  -5   58.48    5.17
   2   5   6  178.28    9.41
  -2  -5  -6  168.73   10.31
  -2  -5  -6  155.90    9.91
   2   5   7  377.27   15.58
  -2  -5  -7  362.61   16.78
   2   5   8    4.28    1.76
  -2  -5  -8    7.21    2.47
  -2  -5  -9   16.17    3.38
  -2  -5  -9   14.41    3.08
  -2  -5 -10  947.68   30.65
  -2  -5 -10  902.84   30.44
  -2  -5 -10  959.08   32.18
  -2  -5 -11   62.82    5.81
  -2  -5 -11   56.95    5.51
  -2  -5 -12   20.14    2.90
  -2  -5 -12   14.99    2.66
  -2  -5 -13   47.45    3.90
  -2  -5 -13   40.36    3.48
   2   6  -8   45.10    3.61
   2   6  -8   55.45    4.09
   2   6  -7    6.53    1.67
   2   6  -7    8.36    1.90
   2   6  -6  370.01   14.77
   2   6  -6  369.47   14.96
   2   6  -5   82.91    6.48
   2   6  -5   90.49    6.73
   2   6  -4  352.79   14.84
   2   6  -4  327.33   14.59
   2   6  -4  312.21   13.68
   2   6  -3    4.52    1.57
   2   6  -2  117.45    7.55
   2   6  -2  134.99    9.00
   2   6  -1 1111.50   34.43
  -2  -6   0  169.66   10.98
   2   6   0  175.93   10.12
  -2  -6  -1    6.61    2.32
   2   6   1    4.11    1.52
  -2  -6  -1    6.32    2.25
  -2  -6  -2  594.93   23.24
   2   6   2  613.25   21.43
  -2  -6  -2  612.54   23.46
  -2  -6  -2  565.06   22.27
  -2  -6  -3  148.95   10.13
  -2  -6  -3  154.26   10.41
  -2  -6  -3  170.29    9.62
  -2  -6  -4  208.36   12.13
  -2  -6  -4  209.66   12.41
  -2  -6  -4  217.84   11.23
  -2  -6  -5  227.96   12.42
  -2  -6  -5  209.66   12.47
  -2  -6  -6 1038.52   34.33
  -2  -6  -6 1003.30   33.69
  -2  -6  -7   64.05    6.57
  -2  -6  -7   53.52    6.08
  -2  -6  -8   32.21    4.80
  -2  -6  -9    1.27    1.57
  -2  -6 -10   27.22    3.86
  -2  -6 -10   26.43    4.15
  -2  -6 -11  225.76   10.93
  -2  -6 -11  221.09   11.60
  -2  -6 -12    0.82    0.83
  -2  -6 -12    1.73    1.16
  -2  -6 -13   13.61    1.83
   2   7  -6    2.84    0.98
   2   7  -6    3.84    1.13
   2   7  -5    6.36    1.68
   2   7  -5    4.49    1.40
   2   7  -4   14.39    2.57
   2   7  -4   12.04    2.27
  -2  -7   4   13.83    3.07
   2   7  -3    2.68    1.37
   2   7  -3    2.61    1.20
  -2  -7   3    2.55    1.90
   2   7  -2   13.75    2.51
  -2  -7   2    7.75    2.65
  -2  -7   1    1.71    1.62
  -2  -7   0  172.07   11.53
  -2  -7   0  180.14   11.62
  -2  -7  -1  405.94   18.99
  -2  -7  -1  401.00   18.37
  -2  -7  -2  237.62   13.79
  -2  -7  -2  213.14   13.10
  -2  -7  -2  253.65   13.55
  -2  -7  -3   28.78    4.56
  -2  -7  -3   29.92    4.81
  -2  -7  -4  973.82   33.48
  -2  -7  -4  996.72   34.09
  -2  -7  -5   21.24    3.80
  -2  -7  -5   20.26    4.02
  -2  -7  -6   30.42    4.67
  -2  -7  -6   18.63    3.63
  -2  -7  -7  288.59   14.80
  -2  -7  -7  292.16   14.75
  -2  -7  -8   44.70    5.35
  -2  -7  -9   14.34    3.04
  -2  -7 -10   38.11    4.41
  -2  -7 -10   45.41    4.28
  -2  -7 -11   84.93    5.41
  -2  -8   4  182.58    8.13
   2   8  -4  176.14    7.10
   2   8  -3    6.86    1.52
   2   8  -3    5.15    1.19
  -2  -8   3    8.97    2.23
   2   8  -2  227.32    9.72
  -2  -8   2  242.02   11.53
  -2  -8   1   24.83    3.83
  -2  -8   0  546.18   20.85
  -2  -8  -1   19.06    3.50
  -2  -8  -1   22.49    3.73
  -2  -8  -2    8.44    2.44
  -2  -8  -2    3.17    1.93
  -2  -8  -2    6.92    2.24
  -2  -8  -3   29.31    4.38
  -2  -8  -3   25.69    4.18
  -2  -8  -4  205.09   11.72
  -2  -8  -4  199.70   11.71
  -2  -8  -5   45.29    5.09
  -2  -8  -5   52.03    5.71
  -2  -8  -6    7.53    2.27
  -2  -8  -7   29.24    3.88
  -2  -8  -7   34.12    4.25
  -2  -8  -8   11.71    2.45
  -2  -8  -9  167.51    7.73
  -2  -8  -9  173.00    8.75
   2   8  10   66.63    4.35
  -2  -8 -10   84.85    4.60
  -2  -8 -10   82.62    5.23
  -2  -8 -10   81.22    4.92
  -2  -9   0  179.17    7.84
  -2  -9  -1  127.11    6.51
  -2  -9  -2   19.44    2.74
  -2  -9  -3   58.20    4.74
  -2  -9  -3   58.14    4.72
  -2  -9  -4  316.37   12.42
  -2  -9  -4  301.03   12.33
  -2  -9  -5  123.74    6.77
  -2  -9  -5  120.32    6.95
  -2  -9  -6   58.59    4.47
   3  -7  -4  225.38    8.91
   3  -7  -3   91.18    5.09
  -3   6   9   61.77    3.76
  -3   6   8  307.21   11.36
  -3   6   7   55.11    4.49
   3  -6  -7   70.54    5.19
   3  -6  -6   10.76    2.40
  -3   6   6   12.94    2.26
  -3   6   5  148.40    8.10
   3  -6  -5  157.80    9.20
  -3   6   4   30.07    3.53
   3  -6  -3   48.91    5.18
   3  -6  -2    4.40    1.97
   3  -6  -2    2.34    1.55
   3  -6  -1    8.74    2.35
   3  -6  -1    9.01    2.39
   3  -6   0   14.80    2.91
  -3   6  -1   22.27    2.71
   3  -6   1   22.95    3.36
  -3   6  -2  110.25    5.83
  -3   6  -2  105.18    5.55
  -3   6  -2  113.07    5.86
  -3   6  -3   26.93    2.41
  -3   6  -3   23.33    2.34
  -3   6  -3   23.69    2.33
   3  -5 -11    0.62    0.74
   3  -5 -10  104.38    6.61
   3  -5  -9  234.11   11.24
  -3   5   9  191.81    9.22
   3  -5  -8   57.17    5.67
  -3   5   8   54.23    5.01
   3  -5  -7   54.61    5.79
  -3   5   7   47.53    4.92
  -3   5   6  279.45   13.47
   3  -5  -6  263.07   13.65
  -3   5   5   43.35    4.89
   3  -5  -4  160.15   11.02
  -3   5   4  152.87    9.52
   3  -5  -3  338.41   17.12
  -3   5   3  323.40   14.58
   3  -5  -2  405.80   19.45
  -3   5   2  422.74   16.87
   3  -5  -1   10.07    3.15
   3  -5   0    3.82    2.07
   3  -5   1   49.81    6.05
  -3   5  -1   58.54    5.10
  -3   5  -2  132.04    7.92
  -3   5  -3  133.35    7.81
  -3   5  -3  144.05    8.09
  -3   5  -4  140.02    7.49
  -3   5  -4  130.53    7.42
  -3   5  -5    7.48    1.50
  -3   5  -5    6.72    1.55
  -3   5  -6    1.67    0.77
   3  -4 -12   66.34    4.12
   3  -4 -11    9.30    2.10
   3  -4 -11    7.51    1.62
   3  -4 -10   38.77    4.62
   3  -4  -9  139.71    9.51
   3  -4  -8   53.85    6.12
   3  -4  -7  385.28   18.02
  -3   4   7  389.62   16.79
   3  -4  -6  384.69   18.04
  -3   4   6  371.34   16.67
   3  -4  -5  163.38   10.88
   3  -4  -5  151.23   10.51
  -3   4   5  152.52    9.81
   3  -4  -4    5.32    2.22
   3  -4  -4    4.83    2.26
  -3   4   4    9.84    2.56
   3  -4  -4    6.69    2.24
   3  -4  -3  187.66   12.21
   3  -4  -3  209.93   13.16
  -3   4   3  223.26   12.14
  -3   4   3  210.11   11.43
   3  -4  -2  983.15   34.02
  -3   4   2  947.35   29.89
  -3   4   2  932.48   30.25
  -3   4   1  590.22   21.33
  -3   4   1  584.33   20.75
  -3   4   0  665.97   21.99
   3  -4   0  571.70   24.06
  -3   4  -1    4.21    1.66
  -3   4  -2  400.58   16.52
  -3   4  -3 1529.61   44.03
  -3   4  -4  303.94   14.02
  -3   4  -5    8.91    2.12
  -3   4  -5   11.98    2.49
  -3   4  -6  607.21   19.71
  -3   4  -6  585.28   20.09
  -3   4  -7   26.31    2.94
  -3   4  -8    3.01    0.99
   3  -3 -12    0.45    0.93
   3  -3 -12    1.46    0.83
   3  -3 -12    0.65    0.74
   3  -3 -11   33.85    4.36
   3  -3 -11   31.56    3.76
   3  -3 -10  352.43   16.02
   3  -3 -10  363.80   16.58
   3  -3 -10  358.34   15.22
   3  -3  -9  399.86   18.14
   3  -3  -9  414.98   18.47
   3  -3  -9  402.28   16.81
   3  -3  -8    1.97    1.62
   3  -3  -8    2.81    1.91
   3  -3  -7  190.98   12.08
   3  -3  -7  193.78   10.79
   3  -3  -7  209.74   11.92
  -3   3   7  191.49   10.99
   3  -3  -6  648.15   24.97
  -3   3   6  630.40   22.99
   3  -3  -6  652.59   22.61
  -3   3   6  658.08   23.42
   3  -3  -5   99.70    8.17
  -3   3   5  101.28    7.35
  -3   3   5  108.44    7.82
   3  -3  -4  292.62   14.41
   3  -3  -4  258.43   13.87
  -3   3   4  274.00   12.47
   3  -3  -4  242.69   13.21
  -3   3   4  288.04   13.29
   3  -3  -3   48.36    5.45
  -3   3   3   48.69    4.53
   3  -3  -3   34.10    4.59
  -3   3   3   38.31    4.41
  -3   3   2  834.21   28.07
  -3   3   2  879.44   27.57
  -3   3   1  235.96   11.36
  -3   3   1  224.83   11.55
  -3   3   0  647.96   21.10
  -3   3   0  618.87   20.98
  -3   3  -1  400.86   16.17
   3  -3   1  284.62   15.13
  -3   3  -2  963.02   30.93
  -3   3  -2  897.81   29.28
  -3   3  -3    9.28    2.36
  -3   3  -3   15.55    3.14
  -3   3  -4   35.18    4.03
  -3   3  -4   24.22    3.78
  -3   3  -4   31.61    4.53
  -3   3  -5  206.40   11.49
  -3   3  -5  225.63   11.22
  -3   3  -6  495.60   19.16
  -3   3  -6  504.01   18.96
  -3   3  -7    0.67    1.18
  -3   3  -8    0.39    0.95
  -3   3  -8    0.85    0.77
  -3   3  -9  105.44    5.73
  -3   3  -9  114.52    6.29
   3  -2 -13    2.13    0.92
   3  -2 -12  135.85    7.98
   3  -2 -12  141.45    8.08
   3  -2 -11  175.89   10.76
   3  -2 -11  177.91   10.14
   3  -2 -10  348.42   16.84
   3  -2 -10  358.74   15.95
   3  -2  -9   49.14    5.90
   3  -2  -9   46.95    5.18
   3  -2  -8    6.63    1.99
   3  -2  -8    6.85    2.45
   3  -2  -8   10.72    3.11
   3  -2  -8    4.29    1.59
  -3   2   7   55.75    5.46
   3  -2  -7   55.80    6.09
   3  -2  -7   58.45    6.06
   3  -2  -7   57.81    5.47
   3  -2  -6   27.51    3.49
   3  -2  -6   24.10    3.96
   3  -2  -6   29.23    4.06
  -3   2   6   28.23    3.77
  -3   2   5 1014.57   31.44
   3  -2  -5 1044.81   33.42
   3  -2  -5 1128.34   32.79
   3  -2  -5 1041.26   30.72
   3  -2  -4   42.24    4.92
   3  -2  -4   42.43    3.77
  -3   2   4   44.67    4.30
  -3   2   3  325.21   12.91
  -3   2   2   42.59    3.83
  -3   2   1   57.46    5.11
  -3   2   0  238.74   10.62
  -3   2   0  190.03    9.75
  -3   2  -1  250.59   11.55
  -3   2  -2   21.60    3.23
  -3   2  -2   26.81    3.57
  -3   2  -3  103.72    7.36
  -3   2  -3   92.97    6.29
  -3   2  -4  134.21    8.71
  -3   2  -4  174.80    9.85
  -3   2  -4  170.74   10.03
  -3   2  -4  140.97    8.32
  -3   2  -5   15.43    2.89
  -3   2  -5   11.25    2.83
  -3   2  -5   13.35    2.70
  -3   2  -6  909.47   30.36
  -3   2  -6  932.27   29.76
  -3   2  -7   23.98    3.54
  -3   2  -7   25.82    4.06
  -3   2  -7   27.84    3.94
  -3   2  -8   25.95    3.91
  -3   2  -8   24.05    3.44
  -3   2  -8   24.83    3.68
  -3   2  -9    5.19    1.59
  -3   2  -9    5.65    1.83
  -3   2  -9    2.84    1.55
  -3   2 -10  409.10   14.53
  -3   2 -10  414.61   14.53
   3  -1 -13    1.50    0.92
   3  -1 -13    2.15    1.04
   3  -1 -12  161.13    8.48
   3  -1 -12  171.10    9.38
   3  -1 -11  116.56    7.73
   3  -1 -11  128.27    8.85
   3  -1 -11  118.66    8.77
   3  -1 -11  117.79    8.33
   3  -1 -10  407.40   17.00
   3  -1 -10  428.35   19.13
   3  -1 -10  443.78   18.46
   3  -1  -9   37.54    5.29
   3  -1  -9   43.59    5.10
   3  -1  -8  658.68   25.17
   3  -1  -8  688.94   23.96
   3  -1  -8  697.11   24.51
   3  -1  -7   19.48    3.44
   3  -1  -7   19.13    3.04
   3  -1  -7   19.42    3.12
   3  -1  -6   29.95    3.48
   3  -1  -6   27.60    3.47
   3  -1  -6   23.75    3.63
  -3   1   6   26.62    3.43
  -3   1   5    8.81    1.92
   3  -1  -5   13.22    2.14
   3  -1  -4 1390.17   37.08
  -3   1   4 1422.84   38.19
   3  -1  -3  839.07   23.38
  -3   1   3  832.10   24.42
  -3   1   2   73.28    5.10
  -3   1   2   69.54    4.61
  -3   1   1  127.93    7.02
  -3   1   0  203.51    9.42
  -3   1   0  244.33   10.05
  -3   1  -1  244.69   10.56
  -3   1  -1  270.45   11.14
  -3   1  -2 4663.33  112.73
  -3   1  -3   14.25    2.50
  -3   1  -4   25.66    3.35
  -3   1  -4   33.69    3.83
  -3   1  -4   23.13    3.19
  -3   1  -4   28.30    3.36
  -3   1  -5  547.29   19.33
  -3   1  -5  534.23   19.19
  -3   1  -5  522.20   18.81
  -3   1  -5  491.53   18.53
  -3   1  -6  153.59    8.98
  -3   1  -6  155.33    8.99
  -3   1  -6  166.11    9.66
  -3   1  -6  156.25    9.32
  -3   1  -6  159.49    9.23
  -3   1  -7    4.86    1.76
  -3   1  -7    7.56    2.09
  -3   1  -7    7.07    2.58
  -3   1  -7    7.35    2.45
  -3   1  -8   29.29    4.04
  -3   1  -8   38.06    4.52
  -3   1  -8   33.78    4.30
  -3   1  -8   30.45    4.24
  -3   1  -8   29.55    4.31
  -3   1  -9   21.95    3.38
  -3   1  -9   20.85    3.51
  -3   1  -9   21.18    3.65
  -3   1  -9   18.75    3.15
  -3   1 -10   51.07    4.83
  -3   1 -10   54.77    5.16
  -3   1 -11   18.25    2.55
   3   0 -13   20.35    2.49
   3   0 -12  183.16    9.84
   3   0 -12  172.79    9.09
   3   0 -11   68.54    6.05
   3   0 -11   73.18    6.65
   3   0 -10    5.79    2.04
   3   0 -10    3.21    1.65
   3   0  -9   45.03    5.16
   3   0  -8 1236.35   37.93
   3   0  -8 1254.99   39.24
   3   0  -8 1247.14   37.79
   3   0  -8 1341.98   39.26
   3   0  -7  190.94   10.83
   3   0  -7  191.32    9.99
   3   0  -7  191.01   10.35
   3   0  -7  182.25    9.91
   3   0  -6  319.65   13.35
   3   0  -6  311.93   13.86
   3   0  -5 1787.61   47.20
  -3   0   4 1401.31   37.02
   3   0  -3  362.89   12.58
  -3   0   3  364.17   12.79
  -3   0   3  382.92   12.70
   3   0  -3  364.51   12.12
   3   0  -3  384.81   12.30
  -3   0   2  127.69    6.38
   3   0  -2  128.13    5.53
   3   0  -2  131.95    5.93
  -3   0   1  201.14    8.58
  -3   0   1  209.46    8.49
  -3   0   1  199.08    9.31
   3   0  -1  216.05    8.03
  -3   0   0 5147.84  122.50
   3   0   0 5334.72  121.60
  -3   0   0 5197.00  123.25
  -3   0   0 5131.59  122.49
  -3   0  -1 4465.57  105.58
  -3   0  -1 4378.57  104.96
  -3   0  -1 4499.38  105.90
   3   0   1 4480.07  104.54
  -3   0  -2  110.06    5.85
  -3   0  -2  105.40    5.56
  -3   0  -2  106.32    5.85
   3   0   2  108.62    5.26
  -3   0  -3  216.98    8.98
  -3   0  -3  218.14    9.33
  -3   0  -4  565.48   17.89
  -3   0  -6   59.99    5.20
  -3   0  -6   66.72    5.53
  -3   0  -6   78.94    6.01
  -3   0  -6   73.88    5.77
  -3   0  -6   69.86    5.48
  -3   0  -6   61.25    5.26
  -3   0  -7  258.10   12.11
  -3   0  -7  258.16   12.37
  -3   0  -7  230.68   11.43
  -3   0  -7  255.88   12.16
  -3   0  -7  251.35   11.89
  -3   0  -8  300.66   13.85
  -3   0  -8  304.56   14.18
  -3   0  -8  289.19   13.69
  -3   0  -8  306.53   13.84
  -3   0  -9   29.65    4.10
  -3   0  -9   33.73    4.32
  -3   0  -9   22.30    3.65
  -3   0  -9   24.67    3.91
  -3   0 -10  208.27   10.82
  -3   0 -10  201.66   10.93
  -3   0 -10  189.79   10.49
  -3   0 -10  193.67   10.59
  -3   0 -11   81.03    6.16
  -3   0 -11   77.37    5.99
  -3   0 -12   98.02    6.04
   3   1 -13   69.91    4.29
   3   1 -12  432.56   15.94
   3   1 -12  488.87   16.80
   3   1 -11   32.37    4.02
   3   1 -11   33.70    4.38
   3   1 -11   37.49    4.45
   3   1 -10  163.13    9.82
   3   1 -10  161.29   10.49
   3   1  -9  468.40   18.94
   3   1  -9  511.48   20.35
   3   1  -9  453.48   19.10
   3   1  -8  408.96   16.91
   3   1  -8  461.65   18.40
   3   1  -8  392.73   17.13
   3   1  -8  455.74   18.49
   3   1  -8  435.95   17.68
   3   1  -7   28.24    3.60
   3   1  -7   32.77    4.09
   3   1  -7   27.51    3.64
   3   1  -7   32.60    4.08
   3   1  -7   35.42    4.06
   3   1  -6   73.91    5.70
   3   1  -6   65.84    5.23
   3   1  -6   62.52    5.10
   3   1  -6   74.98    5.68
   3   1  -6   80.17    5.73
   3   1  -5  232.83    9.73
   3   1  -5  262.08   10.79
   3   1  -4  735.39   21.26
   3   1  -4  664.12   20.43
  -3  -1   3   16.37    2.11
   3   1  -3   18.57    2.32
   3   1  -2   86.20    4.52
  -3  -1   2   82.16    4.84
  -3  -1   1   49.10    2.96
  -3  -1   1   42.75    3.37
   3   1  -1   48.06    3.20
  -3  -1   0  604.32   16.88
   3   1   0  630.44   16.99
   3   1   0  591.16   17.03
  -3  -1   0  601.87   17.88
  -3  -1  -1 1136.16   29.46
  -3  -1  -1 1128.65   31.36
   3   1   1 1110.33   29.19
   3   1   1 1171.43   29.44
  -3  -1  -1 1122.54   29.94
   3   1   2 1332.93   33.18
  -3  -1  -2 1275.56   33.21
  -3  -1  -2 1281.11   33.22
   3   1   2 1231.64   32.64
  -3  -1  -2 1322.71   34.53
  -3  -1  -3 2337.98   57.23
   3   1   3 2370.59   57.09
  -3  -1  -3 2250.98   57.72
  -3  -1  -4  904.56   26.59
  -3  -1  -4  908.93   25.84
   3   1   4  970.16   26.06
  -3  -1  -5   23.33    2.68
   3   1   5   22.94    2.73
  -3  -1  -6 1417.99   39.54
  -3  -1  -6 1422.98   39.85
  -3  -1  -6 1452.33   39.34
  -3  -1  -7  440.70   16.78
  -3  -1  -7  418.94   16.76
  -3  -1  -7  428.71   16.48
  -3  -1  -7  457.57   16.45
  -3  -1  -8  608.67   21.22
  -3  -1  -8  594.00   21.51
  -3  -1  -8  547.56   20.57
  -3  -1  -8  586.37   20.63
  -3  -1  -9  346.23   14.90
  -3  -1  -9  345.00   15.27
  -3  -1  -9  307.27   14.29
  -3  -1  -9  309.11   14.14
  -3  -1 -10  171.23   10.24
  -3  -1 -10  163.00    9.80
  -3  -1 -10  174.14    9.93
  -3  -1 -10  189.38   10.38
  -3  -1 -11  552.80   19.94
  -3  -1 -11  540.55   19.69
  -3  -1 -12    5.24    1.66
  -3  -1 -12    6.85    1.91
  -3  -1 -13  209.65    8.74
   3   2 -12    4.09    1.27
   3   2 -11   20.31    3.12
   3   2 -11   22.59    3.25
   3   2 -10  329.26   14.43
   3   2 -10  316.26   14.56
   3   2 -10  290.37   14.52
   3   2 -10  294.01   14.22
   3   2  -9  184.52   10.67
   3   2  -9  169.34   10.71
   3   2  -9  167.61   10.30
   3   2  -8   17.23    3.18
   3   2  -8   17.89    3.29
   3   2  -8   12.08    2.71
   3   2  -8   20.16    3.39
   3   2  -7   23.59    3.48
   3   2  -7   26.61    3.78
   3   2  -7   22.35    3.51
   3   2  -7   26.83    3.70
   3   2  -6  216.80   10.58
   3   2  -6  224.57   10.89
   3   2  -6  218.29   10.66
   3   2  -5  619.33   19.63
   3   2  -4  461.49   15.40
   3   2  -3  116.36    6.20
   3   2  -3  118.33    5.73
   3   2  -2 1031.32   26.64
   3   2  -2  911.86   27.06
   3   2  -1  149.36    6.57
   3   2   0 4207.76   98.29
   3   2   0 4120.47   97.98
  -3  -2  -1  230.74   10.30
   3   2   1  229.18    8.71
   3   2   1  235.10    8.74
  -3  -2  -2 2320.57   57.46
   3   2   2 2260.50   55.89
   3   2   2 2279.91   56.05
   3   2   3 1853.77   45.87
   3   2   3 1789.33   45.37
  -3  -2  -3 1803.16   46.05
  -3  -2  -4  861.61   24.64
   3   2   4  868.81   24.55
  -3  -2  -5  979.53   28.48
   3   2   5 1016.26   28.27
  -3  -2  -6 1581.39   42.82
  -3  -2  -7  245.19   11.36
  -3  -2  -7  255.82   11.73
  -3  -2  -7  255.09   11.46
  -3  -2  -7  215.41   10.97
  -3  -2  -7  243.30   11.56
  -3  -2  -7  248.66   11.65
  -3  -2  -8  439.98   17.62
  -3  -2  -8  470.70   17.16
  -3  -2  -8  449.89   17.65
  -3  -2  -8  454.68   17.51
  -3  -2  -9  145.36    9.05
  -3  -2  -9  143.76    8.95
  -3  -2  -9  127.30    8.18
  -3  -2 -10  141.68    8.93
  -3  -2 -10  135.91    8.83
  -3  -2 -10  126.72    8.33
  -3  -2 -11  355.60   15.20
  -3  -2 -11  338.56   14.58
  -3  -2 -12  459.94   16.99
  -3  -2 -12  443.58   16.53
  -3  -2 -13    1.78    1.20
  -3  -2 -13    2.66    1.28
   3   3 -12    0.85    0.64
   3   3 -12    0.74    0.56
   3   3 -11    1.14    0.90
   3   3 -10   85.91    6.70
   3   3 -10   86.00    6.71
   3   3  -9  221.14   11.73
   3   3  -9  207.72   11.46
   3   3  -9  227.39   11.87
   3   3  -8  185.26   10.54
   3   3  -8  168.57   10.19
   3   3  -8  160.87    9.97
   3   3  -7  498.91   18.91
   3   3  -7  480.79   18.79
   3   3  -7  459.74   19.15
   3   3  -6  910.61   28.04
   3   3  -6  905.80   28.35
   3   3  -6  876.48   27.45
   3   3  -6  880.26   27.97
   3   3  -6  873.65   28.72
   3   3  -5 1546.73   41.92
   3   3  -5 1546.47   41.55
   3   3  -5 1502.44   40.42
   3   3  -5 1489.09   42.51
   3   3  -4  478.42   16.03
   3   3  -4  506.63   16.59
   3   3  -3  341.96   12.67
   3   3  -3  367.18   12.75
   3   3  -2 3025.99   74.91
   3   3  -2 3158.46   75.60
   3   3  -1 3233.94   77.82
   3   3  -1 3351.85   78.38
   3   3   0 5580.63  132.24
   3   3   0 5639.36  132.17
   3   3   1  883.70   24.83
   3   3   1  905.79   25.01
   3   3   2  668.27   20.28
  -3  -3  -2  680.63   20.53
   3   3   3  571.03   18.04
  -3  -3  -3  585.55   17.54
  -3  -3  -4   32.63    3.22
  -3  -3  -5   14.94    2.39
  -3  -3  -6  204.72    9.62
  -3  -3  -6  206.27   10.06
  -3  -3  -6  216.24   10.80
  -3  -3  -6  181.62    9.74
  -3  -3  -7    5.81    1.86
  -3  -3  -7    3.85    1.59
  -3  -3  -7    7.77    2.06
  -3  -3  -7    5.31    1.87
  -3  -3  -8   21.37    3.38
  -3  -3  -8   16.36    3.07
  -3  -3  -8   24.62    3.69
  -3  -3  -8   22.00    3.51
  -3  -3  -8   25.71    3.85
   3   3   8   21.68    3.15
  -3  -3  -9   93.59    7.48
  -3  -3  -9   98.26    7.39
  -3  -3  -9  111.51    8.05
  -3  -3 -10  274.56   12.88
  -3  -3 -10  282.51   13.65
  -3  -3 -11  130.14    8.02
  -3  -3 -11  105.89    7.76
  -3  -3 -12    1.07    1.17
  -3  -3 -12    1.36    1.25
  -3  -3 -13  184.57    8.67
  -3  -3 -13  182.04    8.40
   3   4 -11    6.12    1.32
   3   4 -10  537.96   18.80
   3   4 -10  605.72   19.58
   3   4  -9   11.39    2.45
   3   4  -9   10.46    2.39
   3   4  -9    7.26    1.94
   3   4  -9    9.75    2.16
   3   4  -8   20.14    3.17
   3   4  -8   15.64    3.03
   3   4  -8   17.94    3.23
   3   4  -7  146.62    9.21
   3   4  -7  125.47    8.17
   3   4  -6  135.60    8.40
   3   4  -5  917.28   28.42
   3   4  -5  922.00   28.00
   3   4  -4   24.26    3.16
   3   4  -4   34.74    3.68
   3   4  -3   10.00    1.97
   3   4  -3    8.01    1.85
   3   4  -2  827.80   25.12
   3   4  -1  107.67    6.81
   3   4  -1  103.07    6.84
   3   4   0  100.07    6.43
   3   4   0   90.95    6.40
   3   4   1  161.71    8.61
   3   4   1  171.88    8.93
   3   4   2  310.26   12.65
   3   4   2  294.35   12.65
   3   4   3   32.79    3.79
   3   4   3   28.83    3.43
   3   4   4   92.58    6.53
  -3  -4  -5  117.99    7.83
  -3  -4  -5  117.75    7.10
  -3  -4  -5  116.08    7.61
   3   4   5  118.77    7.61
  -3  -4  -6  393.75   16.52
  -3  -4  -6  376.69   15.41
  -3  -4  -6  419.81   16.79
  -3  -4  -6  400.12   16.03
  -3  -4  -7  105.14    7.21
  -3  -4  -7  101.80    7.43
   3   4   7  118.27    7.38
  -3  -4  -7  111.10    8.17
  -3  -4  -8   84.78    6.68
  -3  -4  -8   83.54    6.93
   3   4   8   78.76    6.20
  -3  -4  -8   75.04    7.01
  -3  -4  -8   81.02    6.92
  -3  -4  -9  229.99   12.03
  -3  -4  -9  219.58   12.36
  -3  -4 -10  609.24   22.31
  -3  -4 -10  589.88   22.70
  -3  -4 -11    5.72    1.98
  -3  -4 -12   98.11    6.87
  -3  -4 -13   28.73    3.15
   3   5  -9    8.87    1.83
   3   5  -8   15.34    2.71
   3   5  -7   32.70    4.13
   3   5  -7   26.63    3.60
   3   5  -7   38.62    4.47
   3   5  -6  134.12    8.48
   3   5  -6  137.64    8.38
   3   5  -5    7.39    2.07
   3   5  -5    6.61    1.87
   3   5  -4  486.25   18.11
   3   5  -4  466.77   17.43
   3   5  -3    3.92    1.60
   3   5  -3    4.97    1.61
   3   5  -2   21.61    3.23
   3   5  -2   16.51    2.68
  -3  -5   2   19.67    3.54
  -3  -5   2   16.46    2.56
   3   5  -1   58.04    4.92
  -3  -5   1   59.03    5.77
  -3  -5   1   58.46    4.80
  -3  -5   0  419.28   17.55
   3   5   0  490.35   18.50
  -3  -5   0  430.07   15.91
  -3  -5   0  464.40   17.85
  -3  -5  -1  103.03    6.61
  -3  -5  -1  113.06    7.76
  -3  -5  -1   99.67    7.35
   3   5   1  111.90    7.89
  -3  -5  -2  254.23   12.26
  -3  -5  -2  255.54   12.32
  -3  -5  -2  222.31   11.59
   3   5   2  264.41   12.78
  -3  -5  -2  231.10   10.78
  -3  -5  -3   61.82    5.70
  -3  -5  -3   64.11    5.92
  -3  -5  -3   63.57    5.66
   3   5   3   62.13    5.94
  -3  -5  -3   64.83    5.27
   3   5   4  102.96    7.77
  -3  -5  -4   99.68    7.60
  -3  -5  -4   85.99    6.45
  -3  -5  -5 2993.44   80.85
   3   5   5 3163.81   78.16
  -3  -5  -5 3110.25   80.21
   3   5   5 3150.55   81.48
  -3  -5  -5 3122.35   79.06
  -3  -5  -6  867.00   30.24
  -3  -5  -6  910.20   30.23
   3   5   6  944.16   28.45
  -3  -5  -7   58.39    6.16
  -3  -5  -7   59.93    6.23
   3   5   7   57.31    5.33
  -3  -5  -8   69.93    6.23
  -3  -5  -8   74.73    7.11
  -3  -5  -9   17.57    3.21
  -3  -5  -9   17.47    3.65
  -3  -5 -10  717.13   24.79
  -3  -5 -10  688.61   25.39
  -3  -5 -11  134.49    8.76
  -3  -5 -11  134.40    8.49
  -3  -5 -12   21.00    3.03
  -3  -5 -13    8.72    1.71
   3   6  -8   54.44    4.13
   3   6  -7    4.02    1.48
   3   6  -7    3.53    1.22
   3   6  -6  284.18   12.88
   3   6  -6  259.03   12.04
   3   6  -6  275.62   12.15
   3   6  -5    8.58    2.12
   3   6  -5   11.06    2.36
   3   6  -4  513.86   19.59
   3   6  -4  567.41   20.46
   3   6  -3   24.22    3.48
  -3  -6   3   28.41    4.65
   3   6  -2  201.12   11.18
  -3  -6   2  193.06   12.14
   3   6  -1   54.50    5.50
  -3  -6   1   48.98    5.84
  -3  -6   0  513.76   21.50
   3   6   0  576.46   21.11
  -3  -6   0  543.64   22.08
  -3  -6   0  566.31   20.12
   3   6   1  578.64   21.42
  -3  -6  -1  539.58   22.04
  -3  -6  -1  548.55   21.97
  -3  -6  -1  581.88   20.72
  -3  -6  -2  150.87   10.06
  -3  -6  -2  149.68    9.92
  -3  -6  -2  139.70    9.54
  -3  -6  -2  144.05    8.91
  -3  -6  -3  260.50   13.71
  -3  -6  -3  269.98   14.03
  -3  -6  -3  250.24   13.11
  -3  -6  -3  256.32   12.56
  -3  -6  -4   38.83    5.06
  -3  -6  -4   45.90    5.58
   3   6   4   43.11    5.42
  -3  -6  -4   44.59    4.94
  -3  -6  -5  113.35    8.91
   3   6   5  108.94    8.61
  -3  -6  -5  117.80    8.17
  -3  -6  -6  123.91    9.09
  -3  -6  -6  108.07    8.80
  -3  -6  -7    6.70    2.47
  -3  -6  -7   14.71    3.35
  -3  -6  -8    4.73    2.11
  -3  -6  -8    4.74    1.90
  -3  -6  -8    5.54    2.23
  -3  -6  -9    9.64    2.42
  -3  -6  -9   10.20    2.86
  -3  -6 -10  164.39    9.43
  -3  -6 -10  163.42   10.09
  -3  -6 -11   94.98    6.86
  -3  -6 -11   84.75    6.16
  -3  -6 -12   61.11    4.54
  -3  -6 -12   59.81    4.68
   3   7  -6   56.08    4.25
   3   7  -6   50.50    3.94
   3   7  -5  287.82   12.06
   3   7  -5  327.11   12.56
   3   7  -4  396.00   15.29
   3   7  -4  409.50   15.52
   3   7  -3  341.16   14.22
   3   7  -3  305.30   13.47
  -3  -7   3  354.52   16.44
   3   7  -2    5.84    1.80
  -3  -7   2    7.56    2.70
  -3  -7   1  282.64   15.08
  -3  -7   0  444.39   19.91
  -3  -7   0  467.87   20.25
  -3  -7  -1   63.10    6.79
  -3  -7  -1   63.92    6.78
  -3  -7  -2   -0.34    1.40
  -3  -7  -2    0.98    1.55
  -3  -7  -2    0.32    1.50
  -3  -7  -2    2.92    1.54
  -3  -7  -3   31.31    4.78
  -3  -7  -3   33.82    5.01
  -3  -7  -3   48.34    5.63
  -3  -7  -3   33.85    4.42
  -3  -7  -4   40.32    5.36
  -3  -7  -4   48.23    5.96
  -3  -7  -4   41.27    4.87
  -3  -7  -5    5.24    2.02
  -3  -7  -5    4.77    2.28
  -3  -7  -6  158.24   10.82
  -3  -7  -7   12.35    3.01
  -3  -7  -7   10.17    2.81
  -3  -7  -8  268.78   13.65
  -3  -7  -8  244.44   13.21
  -3  -7  -9   14.87    3.11
  -3  -7 -10    5.82    1.89
  -3  -7 -10    8.81    1.96
  -3  -7 -11  304.42   12.21
  -3  -7 -11  305.64   11.44
   3   8  -4  239.58    9.06
   3   8  -4  218.07    8.83
   3   8  -3    6.83    1.50
   3   8  -3    6.54    1.45
  -3  -8   3    7.60    2.05
   3   8  -2   87.56    5.50
  -3  -8   2   95.80    7.15
   3   8  -1   93.77    6.09
  -3  -8   1  115.71    8.17
  -3  -8   0  355.56   16.10
  -3  -8  -1   73.25    6.90
  -3  -8  -1   77.15    6.94
  -3  -8  -2    2.46    1.62
  -3  -8  -2    1.38    1.69
  -3  -8  -3  109.31    8.58
  -3  -8  -3  119.16    8.77
  -3  -8  -4  783.49   27.42
  -3  -8  -4  771.62   27.54
  -3  -8  -5  220.73   11.94
  -3  -8  -5  226.94   12.56
  -3  -8  -6    2.78    1.82
  -3  -8  -7  275.43   13.24
  -3  -8  -8  775.16   25.01
  -3  -8  -8  764.88   24.82
  -3  -8  -9   96.74    6.39
  -3  -8  -9  101.82    6.18
  -3  -8 -10   16.02    2.15
  -3  -9   0  286.27   11.29
  -3  -9  -1    2.06    1.10
  -3  -9  -1    1.78    1.17
  -3  -9  -2   44.22    4.30
  -3  -9  -2   43.01    4.00
  -3  -9  -3  364.37   14.38
  -3  -9  -4  482.98   17.14
  -3  -9  -4  476.44   17.00
  -3  -9  -5   53.53    4.52
  -3  -9  -5   62.14    5.01
  -3  -9  -6   93.05    6.03
  -3  -9  -7  165.71    7.79
  -4   6   6   75.01    4.18
  -4   6   5  109.29    5.45
   4  -6  -5  124.39    6.24
   4  -6  -4    0.14    0.83
  -4   6   4    0.64    0.55
   4  -6  -3  331.65   12.31
   4  -6  -2   31.62    3.13
  -4   6   1   82.38    4.48
   4  -6  -1   87.86    5.27
   4  -5  -9  237.77    9.54
   4  -5  -8   17.32    2.63
  -4   5   8   11.95    1.84
   4  -5  -7  134.00    7.80
  -4   5   7  111.80    6.59
   4  -5  -6   46.41    4.71
  -4   5   6   34.48    3.76
  -4   5   5   16.93    2.70
   4  -5  -4   92.37    7.33
  -4   5   4   88.28    6.37
   4  -5  -3   78.32    6.95
  -4   5   3   72.02    5.63
  -4   5   2   58.94    5.00
   4  -5  -2   64.44    6.39
   4  -5  -1   41.46    5.12
   4  -5   0   14.65    3.09
  -4   5  -1   41.87    3.71
   4  -5   1   32.11    4.16
  -4   5  -2  193.49    8.41
  -4   5  -2  193.05    8.53
  -4   5  -3   24.82    2.61
  -4   5  -4    1.86    0.79
   4  -4 -10    3.38    1.30
   4  -4  -9    8.96    2.19
   4  -4  -8   18.07    3.34
  -4   4   7  254.05   11.88
   4  -4  -7  254.11   13.25
   4  -4  -6   28.43    4.38
  -4   4   6   28.72    3.88
   4  -4  -5   24.76    4.11
  -4   4   5   19.86    3.37
   4  -4  -4  285.77   14.57
   4  -4  -4  262.10   14.37
  -4   4   4  275.90   13.35
   4  -4  -3  333.44   16.94
  -4   4   3  320.88   14.71
   4  -4  -2  465.48   21.30
  -4   4   2  472.67   18.67
   4  -4  -1  175.02   12.26
  -4   4   1  174.78   10.07
  -4   4   0  117.80    7.56
  -4   4   0  103.03    7.43
  -4   4  -1  590.32   20.84
  -4   4  -2  504.15   18.60
  -4   4  -3   14.56    2.63
  -4   4  -4   77.50    5.69
  -4   4  -5   74.67    5.15
  -4   4  -6  111.46    5.67
   4  -3 -11  113.78    6.79
   4  -3 -10   23.97    3.48
   4  -3  -9   17.40    3.24
   4  -3  -9   19.29    3.40
   4  -3  -8   21.99    3.98
   4  -3  -8   29.13    4.30
   4  -3  -7  106.23    8.63
   4  -3  -6   76.37    7.36
  -4   3   6   60.03    5.81
   4  -3  -5   41.49    5.51
  -4   3   5   44.00    5.07
   4  -3  -4  120.99    9.39
  -4   3   4  127.06    8.73
  -4   3   3  348.08   15.29
   4  -3  -3  370.85   17.21
   4  -3  -3  338.36   17.09
  -4   3   3  317.34   15.31
   4  -3  -2  354.10   16.56
  -4   3   2  315.13   14.50
   4  -3  -1  156.59   10.97
  -4   3   1  195.53   10.71
  -4   3   0  428.88   17.53
  -4   3  -1  175.91   10.11
  -4   3  -2  129.05    8.62
  -4   3  -3   50.45    5.25
  -4   3  -4   32.29    4.18
  -4   3  -5    3.98    1.54
  -4   3  -5    3.26    1.46
  -4   3  -6   56.43    4.90
  -4   3  -6   52.08    4.62
  -4   3  -7   12.05    2.13
  -4   3  -8   21.59    2.42
   4  -2 -12   95.36    5.57
   4  -2 -11   44.90    4.66
   4  -2 -11   45.57    4.38
   4  -2 -10  227.09   12.19
   4  -2  -9  326.06   15.67
   4  -2  -8   15.90    3.41
   4  -2  -8   15.16    3.34
   4  -2  -7    1.59    1.44
   4  -2  -7    4.26    2.20
   4  -2  -6   16.58    3.51
   4  -2  -6   19.07    3.59
   4  -2  -5   29.49    4.64
   4  -2  -5   61.75    5.97
   4  -2  -4  212.13   12.61
   4  -2  -4  247.13   11.58
  -4   2   4  219.59   11.39
   4  -2  -3    5.33    2.23
  -4   2   3    5.16    1.85
   4  -2  -2  330.55   16.17
  -4   2   2  335.69   14.41
   4  -2  -1  470.33   20.12
  -4   2   1  465.81   17.89
  -4   2   0   25.63    3.56
  -4   2  -1   68.69    5.84
  -4   2  -2   59.93    5.50
  -4   2  -3   37.93    4.23
  -4   2  -4   25.41    3.82
  -4   2  -4   26.63    4.30
  -4   2  -4   28.81    3.84
  -4   2  -5  107.23    7.79
  -4   2  -5   91.91    7.92
  -4   2  -5   99.25    7.23
  -4   2  -6    4.77    1.76
  -4   2  -6    7.70    2.53
  -4   2  -7   18.79    3.08
  -4   2  -8    3.85    1.54
  -4   2  -9   82.81    5.25
   4  -1 -12   24.63    2.97
   4  -1 -11    2.63    1.50
   4  -1 -11    0.92    0.99
   4  -1 -10    2.62    1.91
   4  -1 -10    1.69    1.14
   4  -1  -9   46.91    5.61
   4  -1  -9   39.84    4.64
   4  -1  -8  795.35   28.49
   4  -1  -7    3.32    1.75
   4  -1  -7    3.96    1.57
   4  -1  -6   19.45    3.65
   4  -1  -6   26.45    3.73
   4  -1  -5  165.29   10.49
   4  -1  -5  177.42   10.42
   4  -1  -4  533.93   21.35
   4  -1  -4  575.26   21.03
   4  -1  -3   42.12    5.18
   4  -1  -3   58.18    5.50
   4  -1  -3   47.91    4.37
   4  -1  -2    1.80    0.99
   4  -1  -1   28.93    3.30
   4  -1   0 1334.82   37.02
  -4   1   0 1343.12   37.59
  -4   1  -1   95.45    6.79
   4  -1   1   96.78    6.30
  -4   1  -1   99.31    6.61
  -4   1  -2 1403.22   38.59
  -4   1  -2 1324.86   39.09
  -4   1  -2 1332.49   37.70
  -4   1  -3  578.49   20.99
  -4   1  -3  525.59   19.94
  -4   1  -3  591.75   20.12
  -4   1  -3  534.53   19.39
  -4   1  -4   87.91    7.15
  -4   1  -4   91.78    7.25
  -4   1  -4  100.71    7.10
  -4   1  -5   17.31    3.06
  -4   1  -5   18.58    3.48
  -4   1  -5   12.55    3.01
   4  -1   5   21.84    3.58
  -4   1  -6   37.63    4.88
  -4   1  -6   41.84    4.80
  -4   1  -6   42.63    5.14
  -4   1  -7 1674.07   48.21
  -4   1  -7 1671.30   47.41
  -4   1  -8  158.39    8.99
  -4   1  -8  137.99    9.19
  -4   1  -8  161.03    9.30
  -4   1  -9   82.58    5.91
  -4   1  -9   73.87    6.17
  -4   1  -9   83.94    6.02
  -4   1 -10   25.57    3.23
   4   0 -12   47.32    3.87
   4   0 -12   43.33    4.13
   4   0 -11  163.27    8.76
   4   0 -11  167.16    9.73
   4   0 -10  126.74    9.00
   4   0  -9  904.59   31.12
   4   0  -9  834.77   29.04
   4   0  -8   24.36    4.13
   4   0  -8   26.36    3.77
   4   0  -7   54.11    5.87
   4   0  -7   62.60    6.03
   4   0  -6  277.63   13.06
   4   0  -6  239.11   12.80
   4   0  -5  510.49   19.78
   4   0  -4 2946.41   76.15
  -4   0   3    7.52    1.90
   4   0  -3    6.30    1.55
  -4   0   2  637.59   21.53
   4   0  -2  672.08   20.50
  -4   0   1 2888.89   72.91
   4   0  -1 2876.94   71.20
  -4   0   0   45.61    4.26
   4   0   0   38.93    3.51
   4   0   0   28.76    2.97
  -4   0   0   19.28    2.90
  -4   0  -1  880.48   27.25
   4   0   1  894.56   25.89
  -4   0  -1  909.59   26.71
   4   0   2 2014.16   52.50
  -4   0  -2 2040.77   54.11
  -4   0  -2 2105.88   53.50
  -4   0  -3  932.41   28.96
  -4   0  -3  992.92   29.42
   4   0   3  986.47   28.53
  -4   0  -3  926.93   28.40
  -4   0  -4    8.85    2.32
  -4   0  -4    3.23    1.66
   4   0   4    6.83    1.81
  -4   0  -5   43.39    4.88
  -4   0  -5   47.56    4.90
   4   0   5   51.25    4.93
  -4   0  -5   44.34    4.76
  -4   0  -6   14.52    2.88
  -4   0  -6   20.59    3.52
  -4   0  -6   18.72    3.39
  -4   0  -6   13.90    2.94
  -4   0  -7  609.70   21.53
  -4   0  -7  585.64   21.84
  -4   0  -7  571.18   21.60
  -4   0  -7  552.50   21.08
  -4   0  -7  567.28   21.11
  -4   0  -8   38.34    4.53
  -4   0  -8   33.72    4.58
  -4   0  -8   41.52    4.93
  -4   0  -8   35.53    4.38
  -4   0  -9   17.33    3.00
  -4   0  -9   16.75    3.20
  -4   0  -9   14.46    3.05
  -4   0 -10   59.07    5.33
  -4   0 -11  173.68    8.54
   4   1 -12   12.02    2.00
   4   1 -11  110.01    6.92
   4   1 -11  123.04    7.43
   4   1 -11  117.19    7.98
   4   1 -10  140.51    8.74
   4   1 -10  146.65    9.70
   4   1  -9  108.41    7.90
   4   1  -9  118.05    8.71
   4   1  -8    1.85    1.40
   4   1  -8    1.96    1.25
   4   1  -8    1.44    1.24
   4   1  -7    2.11    1.16
   4   1  -7    2.61    1.34
   4   1  -7    2.21    1.31
   4   1  -6  302.56   13.71
   4   1  -6  382.15   15.56
   4   1  -5  165.56    9.45
   4   1  -5  166.74    9.78
   4   1  -5  157.14    8.26
   4   1  -4   81.29    5.62
   4   1  -4   93.35    6.52
   4   1  -4   85.31    6.71
   4   1  -3  462.16   16.35
  -4  -1   3  450.87   16.52
   4   1  -2 1370.38   35.77
  -4  -1   2 1273.43   36.64
  -4  -1   1 1062.53   34.00
  -4  -1   1 1105.79   32.28
  -4  -1   0   19.96    2.36
   4   1   0   19.39    2.45
   4   1   0   16.28    2.23
  -4  -1   0   19.33    2.63
  -4  -1   0   10.62    2.61
  -4  -1  -1 1085.08   29.74
   4   1   1 1072.95   29.41
   4   1   1 1108.10   29.53
  -4  -1  -1 1001.64   29.96
  -4  -1  -1 1058.97   31.37
  -4  -1  -2   19.85    2.59
   4   1   2   19.45    2.54
   4   1   2   20.20    2.49
  -4  -1  -2   26.09    3.26
  -4  -1  -3  613.54   19.80
   4   1   3  619.08   19.63
  -4  -1  -3  592.33   20.22
  -4  -1  -4  470.98   17.03
  -4  -1  -4  446.24   16.28
  -4  -1  -4  474.52   17.42
  -4  -1  -4  452.02   16.98
   4   1   4  468.72   16.44
   4   1   5   87.32    6.27
  -4  -1  -5   89.81    6.56
  -4  -1  -5   82.54    6.05
  -4  -1  -5   93.23    6.40
  -4  -1  -5   93.14    6.86
  -4  -1  -6    9.25    2.23
  -4  -1  -6   10.64    2.46
  -4  -1  -6    7.85    2.00
  -4  -1  -6    9.74    2.39
   4   1   6   11.73    2.48
  -4  -1  -7   34.00    4.31
  -4  -1  -7   33.59    4.30
  -4  -1  -8   78.35    6.61
  -4  -1  -8   76.48    6.66
  -4  -1  -8   85.48    6.90
  -4  -1  -9    3.06    1.85
  -4  -1  -9    6.50    2.49
  -4  -1 -10   38.97    4.63
  -4  -1 -10   53.50    5.13
  -4  -1 -11  375.54   14.73
  -4  -1 -11  362.56   14.22
  -4  -1 -12   16.68    2.40
   4   2 -12   25.77    2.63
   4   2 -12   29.86    2.76
   4   2 -11   10.77    2.13
   4   2 -11   10.91    2.14
   4   2 -10    9.39    2.27
   4   2 -10   11.03    2.55
   4   2  -9  569.55   21.25
   4   2  -9  534.27   21.39
   4   2  -9  532.24   20.53
   4   2  -8   11.83    2.75
   4   2  -8   13.98    2.90
   4   2  -8   11.40    2.65
   4   2  -8   10.50    2.62
   4   2  -7   21.61    3.65
   4   2  -7   20.84    3.44
   4   2  -7   20.23    3.41
   4   2  -7   29.46    3.97
   4   2  -6  137.75    8.63
   4   2  -6  136.55    8.58
   4   2  -6  123.03    8.16
   4   2  -6  137.32    8.33
   4   2  -5 1049.85   32.65
   4   2  -5 1073.43   31.91
   4   2  -5 1047.18   31.45
   4   2  -4   86.58    6.31
   4   2  -4   83.25    5.89
   4   2  -3 1128.87   31.75
  -4  -2   3 1063.30   31.34
   4   2  -2   68.16    4.74
  -4  -2   2   35.17    3.80
  -4  -2   1 1116.94   32.04
   4   2   0    2.10    1.07
  -4  -2   0    8.07    1.52
  -4  -2   0    4.71    2.40
  -4  -2   0    3.01    1.11
  -4  -2  -1 2236.67   55.43
   4   2   1 2253.99   55.82
  -4  -2  -1 2202.81   58.44
  -4  -2  -1 2128.11   56.42
  -4  -2  -2  336.19   12.54
   4   2   2  354.49   12.79
  -4  -2  -2  350.33   13.90
  -4  -2  -2  313.43   12.67
  -4  -2  -3  213.03    9.53
   4   2   3  204.93    9.17
   4   2   3  204.04    9.33
  -4  -2  -3  215.13   10.01
   4   2   4    5.11    1.51
  -4  -2  -4    3.26    1.39
  -4  -2  -5  220.54   10.50
  -4  -2  -5  240.81   11.84
  -4  -2  -5  228.25   11.14
   4   2   5  228.82   10.65
  -4  -2  -5  238.02   11.45
  -4  -2  -6  369.57   15.14
  -4  -2  -6  326.82   14.00
  -4  -2  -6  378.20   14.74
   4   2   6  369.47   14.81
  -4  -2  -6  354.71   15.29
  -4  -2  -7  639.90   22.80
  -4  -2  -7  663.16   22.73
  -4  -2  -7  652.43   23.17
  -4  -2  -7  651.78   23.32
  -4  -2  -8   88.19    7.01
  -4  -2  -8   86.24    7.09
  -4  -2  -8   98.13    7.52
  -4  -2  -9  279.06   13.39
  -4  -2 -10  803.28   26.75
  -4  -2 -11   84.99    6.47
  -4  -2 -11   90.87    6.33
  -4  -2 -12    3.92    1.55
  -4  -2 -12    6.39    1.74
   4   3 -11   71.77    5.01
   4   3 -10  326.34   13.83
   4   3 -10  324.64   13.80
   4   3  -9   22.24    3.51
   4   3  -9   27.24    3.84
   4   3  -8   33.19    4.36
   4   3  -8   29.70    4.21
   4   3  -8   31.37    4.25
   4   3  -7  638.86   22.64
   4   3  -7  587.74   22.04
   4   3  -7  618.90   22.39
   4   3  -7  561.13   22.24
   4   3  -7  578.76   21.78
   4   3  -6  586.20   21.06
   4   3  -6  564.00   20.98
   4   3  -6  535.72   20.79
   4   3  -5  875.97   27.46
   4   3  -5  926.44   28.30
   4   3  -4  131.26    8.02
   4   3  -4  122.22    7.82
   4   3  -4  109.16    6.99
   4   3  -3 1141.79   32.91
   4   3  -2  261.68   11.47
   4   3  -2  289.49   11.93
   4   3  -1    6.13    1.54
   4   3   0  421.04   15.02
   4   3   0  397.28   14.85
   4   3   1 2155.26   54.93
  -4  -3  -1 2096.31   57.04
   4   3   2   43.41    3.99
  -4  -3  -2   49.53    4.71
   4   3   3   93.57    6.05
  -4  -3  -3   95.67    6.34
  -4  -3  -4   95.64    6.90
  -4  -3  -4   97.38    6.21
  -4  -3  -5  910.93   28.73
  -4  -3  -5  837.93   27.24
  -4  -3  -5  879.44   27.98
  -4  -3  -5  850.88   26.36
  -4  -3  -5  932.76   28.06
  -4  -3  -6 1528.36   45.68
  -4  -3  -6 1685.53   45.57
  -4  -3  -6 1567.07   45.50
  -4  -3  -7    5.66    2.09
  -4  -3  -7    4.70    1.81
  -4  -3  -7    3.97    1.62
  -4  -3  -7    4.58    1.91
  -4  -3  -8   24.78    3.80
  -4  -3  -8   27.82    3.94
  -4  -3  -8   21.54    3.57
  -4  -3  -8   26.34    4.05
  -4  -3  -9  843.59   27.50
  -4  -3  -9  800.92   27.89
  -4  -3  -9  809.07   28.00
  -4  -3 -10  167.17    9.81
  -4  -3 -11   66.24    5.71
  -4  -3 -12   60.45    4.95
  -4  -3 -13    7.54    1.53
   4   4 -10   55.05    4.37
   4   4  -9   53.07    4.84
   4   4  -9   57.11    5.14
   4   4  -8  107.31    7.71
   4   4  -8  120.89    7.91
   4   4  -8  120.90    8.08
   4   4  -7  335.04   14.52
   4   4  -7  306.21   14.51
   4   4  -7  319.30   14.66
   4   4  -6   21.04    3.55
   4   4  -6   24.26    3.57
   4   4  -5   17.71    2.96
   4   4  -4   18.79    2.86
   4   4  -4    5.21    1.68
   4   4  -3  643.30   21.71
   4   4  -3  684.29   21.57
   4   4  -2    3.83    1.37
   4   4  -1   61.24    4.86
  -4  -4   1   56.79    5.19
   4   4  -1   62.45    5.37
   4   4  -1   63.66    5.37
  -4  -4   0  119.70    7.71
  -4  -4   0  107.21    7.31
   4   4   0  119.59    7.82
   4   4   0  116.70    7.46
  -4  -4  -1    9.32    2.30
   4   4   1   12.73    2.42
   4   4   1   15.00    2.72
  -4  -4  -2  254.40   11.94
   4   4   2  244.28   11.58
  -4  -4  -2  232.45   11.54
   4   4   2  262.69   12.10
  -4  -4  -3  560.91   20.21
  -4  -4  -3  597.62   20.89
  -4  -4  -3  566.83   20.43
   4   4   3  546.74   19.71
   4   4   3  569.48   20.29
  -4  -4  -4    7.68    2.15
  -4  -4  -4   10.23    2.43
   4   4   4   11.81    2.46
  -4  -4  -5  237.16   12.51
   4   4   5  233.73   11.89
  -4  -4  -5  263.30   12.17
  -4  -4  -5  243.30   12.14
  -4  -4  -6  205.64   11.69
   4   4   6  189.12   10.70
  -4  -4  -6  206.82   11.12
  -4  -4  -6  196.10   11.10
  -4  -4  -7   45.61    5.44
  -4  -4  -7   49.30    5.37
  -4  -4  -7   53.40    5.65
  -4  -4  -8   10.24    2.75
  -4  -4  -8    3.18    1.74
  -4  -4  -8    7.28    2.15
  -4  -4  -8    5.94    2.23
  -4  -4  -9   15.40    3.02
  -4  -4  -9   10.89    2.83
  -4  -4 -10    5.63    2.03
  -4  -4 -10    2.45    1.66
  -4  -4 -11    4.59    1.77
  -4  -4 -11    1.60    1.13
  -4  -4 -12   81.11    5.66
  -4  -4 -13   61.58    4.12
   4   5  -9   31.50    3.34
   4   5  -8   23.20    3.27
   4   5  -8   26.53    3.51
   4   5  -7   14.62    2.84
   4   5  -7   15.70    2.98
   4   5  -6   18.37    3.21
   4   5  -5  605.48   21.35
   4   5  -4   89.20    6.61
   4   5  -3  163.78    9.35
  -4  -5   3  193.42    9.74
   4   5  -2  116.67    7.80
  -4  -5   2  140.58    8.02
  -4  -5   1  358.01   16.05
   4   5  -1  370.67   15.68
  -4  -5   1  357.21   14.34
  -4  -5   0  218.18   11.71
  -4  -5   0  219.24   11.86
   4   5   0  232.96   11.80
  -4  -5   0  218.44   10.50
  -4  -5  -1  896.98   29.11
   4   5   1  908.57   29.73
   4   5   1  894.67   28.65
  -4  -5  -1  861.17   26.94
  -4  -5  -2   26.28    3.88
  -4  -5  -2   20.33    3.49
   4   5   2   25.41    3.95
   4   5   2   20.31    3.37
  -4  -5  -2   19.04    3.00
  -4  -5  -3   58.42    5.77
  -4  -5  -3   70.08    6.34
  -4  -5  -3   51.30    5.48
   4   5   3   58.35    5.98
   4   5   3   56.32    5.52
  -4  -5  -3   57.10    5.19
  -4  -5  -4  225.50   12.07
  -4  -5  -4  254.03   13.12
  -4  -5  -4  226.42   12.26
   4   5   4  266.60   13.46
  -4  -5  -4  223.61   11.33
  -4  -5  -5   15.54    3.24
   4   5   5   20.39    3.66
  -4  -5  -6  112.03    8.72
   4   5   6  116.72    7.64
  -4  -5  -6  106.05    8.33
  -4  -5  -6  103.41    8.10
  -4  -5  -7   92.32    7.99
   4   5   7   90.04    6.93
  -4  -5  -7   91.49    7.73
  -4  -5  -8    3.53    1.96
  -4  -5  -8    4.91    2.10
  -4  -5  -9  295.10   13.66
  -4  -5  -9  294.73   14.74
  -4  -5 -10   39.00    4.47
  -4  -5 -10   36.54    4.70
  -4  -5 -11   64.77    5.34
  -4  -5 -11   62.99    5.59
  -4  -5 -12  114.30    6.47
  -4  -5 -12  106.74    6.40
   4   6  -8   10.15    1.81
   4   6  -8   10.55    1.72
   4   6  -8   12.47    1.95
   4   6  -7   75.58    5.59
   4   6  -7   79.47    5.64
   4   6  -6   41.05    4.41
   4   6  -5  260.60   11.91
   4   6  -4  726.34   23.96
  -4  -6   3   17.41    2.94
  -4  -6   2  164.98   11.00
  -4  -6   2  188.24   10.08
   4   6  -1 1018.10   32.10
  -4  -6   1  965.02   30.31
  -4  -6   0  353.80   16.45
  -4  -6   0  339.32   16.27
  -4  -6   0  351.75   14.93
  -4  -6  -1   49.91    5.70
  -4  -6  -1   46.11    5.68
  -4  -6  -1   42.50    4.79
  -4  -6  -2  607.91   23.77
  -4  -6  -2  606.69   23.56
   4   6   2  643.73   24.54
  -4  -6  -2  598.65   22.08
  -4  -6  -3  155.52   10.50
  -4  -6  -3  171.15   10.99
  -4  -6  -3  175.39   11.06
   4   6   3  179.26   11.54
  -4  -6  -3  178.29   10.33
  -4  -6  -4  524.38   21.44
  -4  -6  -4  534.13   22.03
  -4  -6  -4  543.17   21.61
   4   6   4  558.45   22.64
  -4  -6  -4  529.34   20.45
  -4  -6  -5  102.86    8.59
   4   6   5   85.25    7.94
  -4  -6  -5   91.34    7.22
  -4  -6  -6  430.47   19.39
  -4  -6  -7  141.01   10.13
  -4  -6  -7  122.07    9.28
  -4  -6  -7  128.97    9.26
  -4  -6  -8  521.98   21.44
  -4  -6  -8  503.82   20.66
  -4  -6  -9  191.60   11.19
  -4  -6 -10    8.93    2.43
  -4  -6 -11  422.33   15.04
  -4  -6 -11  422.57   16.01
  -4  -6 -12    2.87    1.06
  -4  -6 -12    3.58    1.18
   4   7  -6   32.00    3.24
   4   7  -5  607.62   19.84
   4   7  -5  570.71   18.67
   4   7  -4  243.61   10.72
   4   7  -4  250.56   11.07
   4   7  -3   27.28    3.55
  -4  -7   2   39.63    5.29
  -4  -7   1   84.85    7.73
  -4  -7   1   78.51    6.40
  -4  -7   0   83.19    7.71
  -4  -7   0   97.41    8.33
  -4  -7   0   95.62    7.30
  -4  -7  -1   20.19    3.85
  -4  -7  -1   22.50    4.19
  -4  -7  -1   23.12    3.65
  -4  -7  -2    3.04    1.85
  -4  -7  -2    2.60    1.94
  -4  -7  -2    3.05    1.56
  -4  -7  -3  187.60   11.98
  -4  -7  -3  213.43   12.60
  -4  -7  -3  216.28   12.54
  -4  -7  -3  194.26   11.27
  -4  -7  -4  104.20    8.51
  -4  -7  -4  100.58    8.50
  -4  -7  -4   97.31    8.16
  -4  -7  -4  102.79    7.86
  -4  -7  -5  404.57   17.97
  -4  -7  -5  404.65   18.68
  -4  -7  -6  524.85   21.93
  -4  -7  -7  915.41   31.40
  -4  -7  -8   28.29    4.05
  -4  -7  -8   29.62    4.29
  -4  -7  -9    5.04    1.80
  -4  -7  -9    4.13    1.69
  -4  -7 -10   23.99    3.20
  -4  -7 -11  163.33    7.79
   4   8  -4    2.48    1.01
   4   8  -4    1.29    0.64
   4   8  -3   26.84    2.79
   4   8  -2   39.15    3.65
  -4  -8   2   41.71    4.64
  -4  -8   1   94.23    7.38
  -4  -8   0  253.13   13.00
  -4  -8   0  249.46   12.95
  -4  -8  -1  154.80   10.13
  -4  -8  -1  159.56   10.15
  -4  -8  -1  158.32    8.88
  -4  -8  -2   65.83    6.45
  -4  -8  -2   66.62    6.40
  -4  -8  -2   53.54    5.13
  -4  -8  -3  721.49   26.00
  -4  -8  -3  715.31   25.24
  -4  -8  -3  700.52   23.95
  -4  -8  -4  116.10    8.51
  -4  -8  -4  121.38    8.73
  -4  -8  -5    1.31    1.07
  -4  -8  -5    2.25    1.68
  -4  -8  -6   96.41    7.53
  -4  -8  -7  113.97    7.90
  -4  -8  -8   37.99    4.23
  -4  -8  -9   32.79    3.46
   4   9   0    3.18    0.88
  -4  -9   0    4.98    1.62
  -4  -9  -1  240.55   10.08
  -4  -9  -1  235.27    9.82
  -4  -9  -2   57.97    4.94
  -4  -9  -2   49.39    4.39
  -4  -9  -3  465.10   16.93
  -4  -9  -4   15.15    2.55
  -4  -9  -4   17.41    2.69
  -4  -9  -5  122.24    6.94
  -4  -9  -5  118.35    6.99
  -4  -9  -6   11.16    2.11
  -4  -9  -7  104.37    5.93
  -5   5   5   14.69    1.86
  -5   5   4   13.82    1.91
   5  -5  -4   12.51    2.00
  -5   5   3   31.40    2.89
   5  -5  -2   56.02    4.41
  -5   5   2   46.80    3.45
   5  -5  -1   19.65    2.67
   5  -5   0   30.31    3.04
   5  -5   0   29.03    2.94
   5  -4  -8   32.78    3.39
   5  -4  -7   49.26    4.54
   5  -4  -6   63.73    5.47
  -5   4   6   45.47    4.09
   5  -4  -5    8.03    2.20
  -5   4   5    8.71    1.95
   5  -4  -4   10.75    2.52
  -5   4   4   11.51    2.28
   5  -4  -3  102.18    7.63
  -5   4   3   91.68    6.49
   5  -4  -2   51.79    5.65
  -5   4   2   44.29    4.42
   5  -4  -1  155.02    9.92
  -5   4   1  137.81    7.95
  -5   4   0   21.62    2.82
   5  -4   0   20.11    3.66
  -5   4   0   22.14    3.01
   5  -4   1    1.26    1.42
  -5   4  -1    2.07    1.09
  -5   4  -2   12.22    2.04
   5  -4   2    7.14    2.06
  -5   4  -3  246.93    9.37
   5  -4   3  203.07    9.77
  -5   4  -4   33.50    2.74
   5  -3 -10   17.72    2.09
   5  -3  -9   97.06    6.14
   5  -3  -8   83.17    6.33
   5  -3  -7    6.69    2.17
   5  -3  -6  284.54   14.21
   5  -3  -5  317.44   15.44
  -5   3   5  300.40   13.64
   5  -3  -4  477.69   20.06
  -5   3   4  432.96   17.78
   5  -3  -3   14.71    3.42
  -5   3   3   12.43    2.65
   5  -3  -2  899.84   30.22
   5  -3  -2  808.40   30.46
  -5   3   2  827.86   27.94
  -5   3   1  244.02   12.34
  -5   3   0   35.71    4.44
  -5   3  -1    1.57    1.19
  -5   3  -1    4.91    1.75
  -5   3  -2   51.47    4.94
  -5   3  -3   29.10    3.65
  -5   3  -4   22.99    3.06
  -5   3  -5    0.75    0.85
  -5   3  -6   29.45    2.62
   5  -2 -11   41.85    3.45
   5  -2 -11   31.63    2.80
   5  -2 -10   68.77    5.36
   5  -2 -10   70.41    4.98
   5  -2  -9   84.55    6.55
   5  -2  -8  292.86   13.64
   5  -2  -8  288.57   13.82
   5  -2  -7  165.98   10.51
   5  -2  -7  191.62   11.04
   5  -2  -6  517.95   21.46
   5  -2  -6  545.72   21.14
   5  -2  -5  656.51   25.26
   5  -2  -4   13.36    3.39
  -5   2   4   12.50    2.71
   5  -2  -3   52.82    6.40
  -5   2   3   47.18    5.20
   5  -2  -2  268.74   15.03
  -5   2   2  246.01   12.74
   5  -2  -1  245.57   14.23
  -5   2   1  238.17   12.45
   5  -2   0  271.79   14.87
  -5   2   0  244.40   12.70
  -5   2  -1   18.34    3.29
  -5   2  -2    9.81    2.45
  -5   2  -3   84.49    6.85
  -5   2  -3   88.38    6.97
  -5   2  -4   11.42    2.41
  -5   2  -4   12.50    2.62
  -5   2  -5  134.18    8.05
  -5   2  -5  110.21    7.09
  -5   2  -6  137.26    7.60
  -5   2  -7  158.08    7.71
  -5   2  -8    8.45    1.52
   5  -1 -11    1.25    1.03
   5  -1 -11    3.69    1.18
   5  -1 -10  368.79   15.04
   5  -1 -10  363.06   14.37
   5  -1  -9  171.81   10.24
   5  -1  -8    8.33    2.49
   5  -1  -7   70.98    6.83
   5  -1  -6   19.67    3.75
   5  -1  -6   16.52    3.62
   5  -1  -5  183.92   11.70
   5  -1  -5  210.54   12.05
   5  -1  -4   58.49    6.58
   5  -1  -4   78.74    7.09
   5  -1  -3   73.84    7.45
   5  -1  -3   73.64    6.87
   5  -1  -3   73.24    6.16
   5  -1  -2  209.03   10.90
   5  -1  -2  211.63   13.02
  -5   1   2  209.67   11.08
   5  -1  -1   15.33    2.83
  -5   1   1   15.17    2.88
  -5   1   0    2.23    1.26
   5  -1   0    1.18    1.12
   5  -1   1   36.64    4.24
  -5   1  -1    1.76    1.33
   5  -1   2 1866.35   50.55
  -5   1  -2 1854.06   50.96
  -5   1  -2 1741.66   49.07
  -5   1  -3  241.68   12.43
  -5   1  -3  229.30   11.44
  -5   1  -4   37.67    4.98
  -5   1  -4   38.26    4.43
  -5   1  -5   28.30    4.39
  -5   1  -5   34.99    4.22
  -5   1  -6  413.98   18.03
  -5   1  -6  469.55   17.61
  -5   1  -7  613.70   22.79
  -5   1  -7  701.63   22.53
  -5   1  -8   16.23    2.53
  -5   1  -9    7.02    1.45
   5   0 -11   48.66    3.74
   5   0 -11   53.90    4.45
   5   0 -10   71.91    5.93
   5   0 -10   68.44    5.70
   5   0  -9  331.71   15.36
   5   0  -9  348.56   15.17
   5   0  -8   28.49    4.38
   5   0  -8   31.32    4.15
   5   0  -7  152.93   10.25
   5   0  -6   64.46    6.48
   5   0  -5   63.73    6.39
   5   0  -4   34.51    4.82
  -5   0   3 1036.94   33.89
   5   0  -3 1010.97   34.62
   5   0  -3 1096.22   34.72
   5   0  -3 1117.46   32.49
  -5   0   2  521.31   20.50
   5   0  -2  514.66   20.94
   5   0  -2  524.20   18.87
  -5   0   1    4.48    1.88
   5   0  -1    3.57    2.19
   5   0  -1    4.43    1.66
  -5   0   1    3.40    1.40
  -5   0   0  778.54   27.12
   5   0   0  730.59   27.50
   5   0   0  777.26   24.89
  -5   0   0  799.82   25.51
  -5   0  -1  526.77   20.76
   5   0   1  526.55   19.24
   5   0   1  558.34   19.21
  -5   0  -1  555.07   19.89
  -5   0  -2  200.94   11.28
  -5   0  -2  196.47   10.87
   5   0   2  195.18   10.17
  -5   0  -2  201.29   10.72
  -5   0  -3  423.91   17.90
   5   0   3  426.81   16.99
  -5   0  -3  443.78   17.62
  -5   0  -4   71.47    6.76
   5   0   4   76.69    6.52
  -5   0  -4   77.44    6.49
  -5   0  -5  106.12    8.26
  -5   0  -5   97.31    7.72
  -5   0  -5  108.73    7.83
  -5   0  -6  510.94   20.77
  -5   0  -6  497.90   20.11
  -5   0  -6  539.90   20.11
  -5   0  -7  117.85    8.59
  -5   0  -7  110.53    8.24
  -5   0  -7  125.44    8.25
  -5   0  -8   61.22    5.87
  -5   0  -8   69.38    5.66
  -5   0  -9    2.67    1.27
  -5   0  -9    2.69    1.49
  -5   0 -10   19.36    2.65
   5   1 -11   18.30    2.44
   5   1 -11   13.81    2.31
   5   1 -10   14.66    2.42
   5   1 -10   10.33    2.29
   5   1  -9   53.34    5.08
   5   1  -9   49.54    5.21
   5   1  -8  377.63   15.80
   5   1  -8  449.20   17.76
   5   1  -7  692.40   24.41
   5   1  -7  763.76   26.91
   5   1  -7  779.70   25.84
   5   1  -6  440.19   17.96
   5   1  -6  475.97   19.89
   5   1  -5  116.96    8.82
   5   1  -5  137.23    9.01
   5   1  -4  878.05   28.61
   5   1  -4  845.16   29.26
   5   1  -3  793.39   25.56
   5   1  -3  714.89   26.40
  -5  -1   2  405.57   16.54
   5   1  -2  385.48   17.35
  -5  -1   2  377.36   17.42
  -5  -1   1  496.03   18.80
   5   1  -1  446.99   19.50
  -5  -1   1  480.91   19.04
  -5  -1   0  115.22    8.01
   5   1   0  114.59    8.83
  -5  -1   0  116.80    8.11
  -5  -1  -1   16.70    3.06
  -5  -1  -1   19.25    3.02
   5   1   1   18.94    2.89
  -5  -1  -1   18.00    2.83
  -5  -1  -1   10.75    2.54
  -5  -1  -2  435.14   16.93
  -5  -1  -2  412.48   16.98
  -5  -1  -2  402.32   16.29
   5   1   2  426.23   16.14
  -5  -1  -2  432.54   17.04
  -5  -1  -2  445.29   16.74
  -5  -1  -3   13.43    2.82
  -5  -1  -3   11.34    2.61
  -5  -1  -3   13.32    2.73
   5   1   3   10.57    2.32
  -5  -1  -3   12.55    2.69
  -5  -1  -4   43.02    4.91
  -5  -1  -4   36.39    4.56
   5   1   4   42.86    4.69
  -5  -1  -5    4.63    1.83
  -5  -1  -5    9.73    2.62
  -5  -1  -5    8.04    2.40
   5   1   5    9.17    2.44
  -5  -1  -6   15.93    3.04
  -5  -1  -6   15.43    3.26
  -5  -1  -6   15.33    3.22
  -5  -1  -7  166.79   10.44
  -5  -1  -7  160.11    9.96
  -5  -1  -7  177.89   10.09
  -5  -1  -8  177.96   10.59
  -5  -1  -8  192.24   10.72
  -5  -1  -9  219.01   11.28
  -5  -1  -9  225.05   11.31
  -5  -1 -10  145.52    8.18
  -5  -1 -11   34.89    3.36
   5   2 -11  193.51    8.39
   5   2 -11  211.83    8.64
   5   2 -10   32.25    3.62
   5   2  -9   26.12    3.64
   5   2  -9   26.54    3.76
   5   2  -8  128.81    8.44
   5   2  -8  143.17    9.26
   5   2  -7  436.77   17.86
   5   2  -7  447.00   18.10
   5   2  -6  209.87   11.35
   5   2  -5   43.34    4.84
   5   2  -5   39.18    4.87
   5   2  -5   33.19    4.06
   5   2  -4   12.69    2.73
   5   2  -4   40.74    4.31
   5   2  -3  483.94   18.80
   5   2  -3  531.55   20.88
  -5  -2   3  492.99   19.45
   5   2  -2    1.86    1.35
   5   2  -2    1.70    1.09
   5   2  -2    1.70    1.81
  -5  -2   2    2.70    1.30
   5   2  -1  480.11   19.74
  -5  -2   1  472.95   18.33
  -5  -2   1  459.93   20.19
  -5  -2   0   52.82    5.13
  -5  -2   0   52.74    5.87
  -5  -2  -1  190.19    9.61
  -5  -2  -1  209.72   10.30
   5   2   1  216.51   10.24
  -5  -2  -1  214.32   11.51
  -5  -2  -1  192.89   10.42
  -5  -2  -2   97.94    6.70
  -5  -2  -2   95.29    6.78
   5   2   2   95.83    6.55
   5   2   2  100.18    6.71
  -5  -2  -2   95.03    7.17
  -5  -2  -2   80.12    6.35
  -5  -2  -3  189.58   10.12
  -5  -2  -3  161.63    9.33
  -5  -2  -3  197.63   10.33
   5   2   3  169.55    9.35
  -5  -2  -3  182.70   10.20
  -5  -2  -4   22.07    3.62
  -5  -2  -4   20.69    3.26
  -5  -2  -4   20.73    3.37
  -5  -2  -4   19.79    3.33
   5   2   4   21.16    3.26
  -5  -2  -5 1549.50   43.50
  -5  -2  -5 1384.27   41.89
  -5  -2  -5 1486.50   43.35
   5   2   5 1506.49   42.84
  -5  -2  -6   63.74    6.13
  -5  -2  -6   49.16    5.15
  -5  -2  -6   57.39    5.88
   5   2   6   61.38    5.88
  -5  -2  -7   11.20    2.75
  -5  -2  -7    5.96    2.02
  -5  -2  -8  382.16   16.71
  -5  -2  -8  392.39   17.30
  -5  -2  -8  410.27   16.81
  -5  -2  -8  415.99   17.45
  -5  -2  -9  190.54   10.77
  -5  -2  -9  200.13   10.66
  -5  -2 -10   60.84    5.33
  -5  -2 -11   82.15    5.59
   5   3 -10   73.35    5.26
   5   3 -10   75.57    5.09
   5   3  -9   18.88    3.00
   5   3  -9   18.35    2.95
   5   3  -8  108.04    7.73
   5   3  -8  105.47    7.41
   5   3  -7   47.47    5.23
   5   3  -7   48.49    5.19
   5   3  -7   40.73    4.78
   5   3  -7   45.09    4.92
   5   3  -6   12.21    2.74
   5   3  -5    4.30    1.68
   5   3  -5    2.49    1.56
   5   3  -4   67.44    6.17
   5   3  -4   60.62    5.55
   5   3  -3   52.67    5.41
   5   3  -3   48.93    5.05
   5   3  -2  950.57   30.77
  -5  -3   2  914.30   30.75
   5   3  -1   96.81    6.84
  -5  -3   1   82.21    8.10
  -5  -3   1   75.68    6.45
   5   3   0  399.70   15.49
  -5  -3   0  367.11   17.29
   5   3   1   71.81    5.81
  -5  -3  -1   72.15    6.70
  -5  -3  -1   60.80    5.74
  -5  -3  -2   19.40    2.97
  -5  -3  -2   16.64    2.97
   5   3   2   17.44    2.89
  -5  -3  -2   17.36    3.25
  -5  -3  -2   17.42    3.06
  -5  -3  -3  473.14   18.40
  -5  -3  -3  556.58   20.51
  -5  -3  -3  495.13   18.92
   5   3   3  510.41   18.76
  -5  -3  -3  527.13   19.37
  -5  -3  -4  875.99   29.02
  -5  -3  -4 1012.12   31.56
  -5  -3  -4  891.75   29.63
  -5  -3  -4  969.27   29.88
  -5  -3  -4  932.46   29.95
  -5  -3  -5 1128.78   34.63
  -5  -3  -5 1038.04   33.55
  -5  -3  -5 1167.46   36.19
  -5  -3  -5 1108.02   34.69
  -5  -3  -5 1142.29   35.22
  -5  -3  -6   24.09    3.85
  -5  -3  -6   26.23    3.80
  -5  -3  -6   27.86    4.19
  -5  -3  -6   31.64    4.34
  -5  -3  -6   26.62    4.15
  -5  -3  -7  416.89   17.77
  -5  -3  -7  411.35   17.98
  -5  -3  -7  420.02   18.33
  -5  -3  -8   57.00    5.81
  -5  -3  -8   59.50    6.06
  -5  -3  -8   59.13    6.06
  -5  -3  -9    1.88    1.57
  -5  -3  -9    3.77    1.68
  -5  -3 -10   23.51    3.51
  -5  -3 -10   28.91    3.69
  -5  -3 -11    5.37    1.68
  -5  -3 -12   25.80    2.70
   5   4 -10  183.85    7.68
   5   4  -9   74.49    5.29
   5   4  -9   73.50    5.40
   5   4  -8  114.48    7.33
   5   4  -8  106.69    7.17
   5   4  -7   80.04    6.30
   5   4  -7   70.10    6.11
   5   4  -7   70.23    6.02
   5   4  -6  238.21   12.29
   5   4  -6  257.66   12.68
   5   4  -5  746.14   25.74
   5   4  -4    9.90    2.41
   5   4  -4    6.62    2.11
   5   4  -3    2.75    1.47
   5   4  -3    1.37    1.24
  -5  -4   2  142.80    9.41
   5   4  -2  157.80    9.13
   5   4  -1   54.65    5.29
   5   4  -1   61.51    5.59
   5   4   0  484.59   19.42
  -5  -4   0  560.65   21.20
  -5  -4   0  549.56   20.63
   5   4   0  557.22   20.41
   5   4   0  531.39   20.16
  -5  -4   0  540.29   22.62
  -5  -4  -1  452.29   18.88
  -5  -4  -1  476.76   18.98
   5   4   1  468.08   18.35
   5   4   1  485.32   18.93
   5   4   1  454.64   18.18
  -5  -4  -1  453.26   19.14
  -5  -4  -2  508.42   20.25
   5   4   2  505.31   19.40
   5   4   2  509.57   19.79
   5   4   2  510.20   19.44
  -5  -4  -3  118.45    8.58
   5   4   3  112.81    7.90
   5   4   3  122.39    8.48
   5   4   3  122.07    8.17
  -5  -4  -4   32.07    4.64
  -5  -4  -4   34.14    4.40
   5   4   4   28.86    4.10
  -5  -4  -5    8.39    2.66
  -5  -4  -5   18.80    3.43
   5   4   5    6.41    2.14
  -5  -4  -5   16.91    3.07
  -5  -4  -5   20.38    3.52
  -5  -4  -6   88.49    7.86
   5   4   6   91.74    7.56
  -5  -4  -6   91.77    7.48
  -5  -4  -6   86.03    7.48
  -5  -4  -7   48.37    5.84
  -5  -4  -7   46.79    5.40
  -5  -4  -7   52.38    5.89
  -5  -4  -8   13.84    2.95
  -5  -4  -8   16.68    3.27
  -5  -4  -8   17.90    3.55
  -5  -4  -9   16.59    3.10
  -5  -4  -9   15.79    3.25
  -5  -4 -10   18.39    2.94
  -5  -4 -10   17.39    3.15
  -5  -4 -11    4.19    1.47
  -5  -4 -11    3.37    1.44
  -5  -4 -12  233.34    9.10
   5   5  -9  468.07   15.12
   5   5  -8   70.08    5.21
   5   5  -7    0.84    1.11
   5   5  -7    0.63    0.91
  -5  -5   7    0.55    0.83
   5   5  -6  270.32   12.89
  -5  -5   6  306.39   12.88
   5   5  -5  269.50   13.12
  -5  -5   5  313.40   13.38
  -5  -5   4 1564.74   43.90
  -5  -5   3    1.37    1.13
  -5  -5   2   57.29    5.26
  -5  -5   1  461.30   19.65
   5   5  -1  512.44   20.28
   5   5  -1  493.03   19.70
  -5  -5   1  480.49   18.22
  -5  -5   0  189.63   11.46
  -5  -5   0  187.59   11.36
   5   5   0  192.16   11.39
   5   5   0  198.52   11.34
  -5  -5   0  188.05   10.07
  -5  -5  -1   92.53    7.82
  -5  -5  -1   96.51    7.91
   5   5   1  109.90    8.31
   5   5   1  101.57    7.80
  -5  -5  -1   79.43    6.35
  -5  -5  -2  384.46   17.06
  -5  -5  -2  343.56   16.26
   5   5   2  329.20   15.67
   5   5   2  347.84   16.59
   5   5   2  331.55   15.48
  -5  -5  -2  323.83   14.35
  -5  -5  -3   56.26    6.12
  -5  -5  -3   61.65    6.28
  -5  -5  -3   62.69    6.47
   5   5   3   59.39    6.06
   5   5   3   56.76    6.22
   5   5   3   56.48    5.80
  -5  -5  -4   90.27    7.64
  -5  -5  -4   90.91    7.85
   5   5   4   82.71    7.65
   5   5   4   85.69    7.10
  -5  -5  -5  340.13   16.71
   5   5   5  357.53   17.08
  -5  -5  -6  239.15   13.58
  -5  -5  -6  230.03   12.36
  -5  -5  -6  222.42   12.53
  -5  -5  -7  203.09   12.50
  -5  -5  -7  208.63   11.78
  -5  -5  -7  212.59   12.16
  -5  -5  -8  106.44    8.63
  -5  -5  -8  115.90    8.66
  -5  -5  -9    7.06    2.16
  -5  -5  -9    8.17    2.36
  -5  -5 -10  583.05   20.12
  -5  -5 -10  557.57   20.51
  -5  -5 -11  225.42   10.28
   5   6  -7    3.13    1.17
   5   6  -7    4.19    1.38
   5   6  -6  227.52   10.64
   5   6  -6  243.61   11.04
   5   6  -5  252.94   11.89
  -5  -6   5  270.85   11.74
  -5  -6   4    5.89    1.77
  -5  -6   3   13.35    2.69
  -5  -6   2  429.58   17.29
  -5  -6   1  409.57   18.52
  -5  -6   1  415.78   17.05
  -5  -6   0    1.30    1.54
  -5  -6   0    1.63    1.99
  -5  -6   0    0.52    1.06
  -5  -6  -1  190.15   12.05
  -5  -6  -1  192.36   12.07
  -5  -6  -1  210.85   11.38
  -5  -6  -2  612.54   24.40
  -5  -6  -2  601.22   24.26
  -5  -6  -2  632.95   22.85
  -5  -6  -3  382.02   17.83
  -5  -6  -3  392.36   18.14
  -5  -6  -3  368.95   16.36
  -5  -6  -4  402.70   18.55
  -5  -6  -4  436.89   19.31
  -5  -6  -4  431.44   19.33
  -5  -6  -4  433.33   17.89
  -5  -6  -5    3.70    1.95
  -5  -6  -6 1722.72   51.41
  -5  -6  -7  198.67   12.24
  -5  -6  -7  209.96   11.73
  -5  -6  -8    8.81    2.70
  -5  -6  -8    8.94    2.46
  -5  -6  -9    2.62    1.68
  -5  -6  -9    3.19    1.68
  -5  -6 -10  196.32    9.65
  -5  -6 -10  206.54   10.24
  -5  -6 -11   30.29    3.22
   5   7  -6  102.20    5.51
   5   7  -6  120.31    5.88
   5   7  -5    8.57    1.81
   5   7  -4   71.25    5.32
  -5  -7   3  106.80    6.90
  -5  -7   2    6.72    1.99
  -5  -7   1  126.10    9.29
  -5  -7   1  128.76    8.40
  -5  -7   0   42.21    5.42
  -5  -7   0   42.39    5.50
  -5  -7   0   46.77    5.09
  -5  -7  -1   40.90    5.42
  -5  -7  -1   46.99    5.84
  -5  -7  -1   47.13    5.17
  -5  -7  -2 1021.16   35.04
  -5  -7  -2 1105.45   35.60
  -5  -7  -2 1041.89   33.50
  -5  -7  -3  305.15   15.64
  -5  -7  -3  335.32   16.10
  -5  -7  -3  289.12   14.26
  -5  -7  -4   39.95    5.23
  -5  -7  -4   39.30    5.21
  -5  -7  -4   39.82    5.29
  -5  -7  -4   39.29    4.78
  -5  -7  -5  157.70   10.26
  -5  -7  -5  159.36   10.63
  -5  -7  -6   51.74    5.85
  -5  -7  -7  286.67   14.33
  -5  -7  -8    2.07    1.46
  -5  -7  -9   52.61    4.99
  -5  -7  -9   51.64    4.67
  -5  -7 -10  152.90    7.41
  -5  -7 -10  148.23    7.50
   5   8  -3    8.27    1.57
   5   8  -3    6.01    1.24
   5   8  -2   78.95    5.00
  -5  -8   1  519.50   18.88
  -5  -8   1  468.08   16.74
  -5  -8   0   21.74    3.57
  -5  -8   0   20.12    3.43
  -5  -8   0   18.83    2.87
  -5  -8  -1   20.63    3.53
  -5  -8  -1   25.27    3.95
  -5  -8  -1   19.49    3.01
  -5  -8  -2   98.34    7.74
  -5  -8  -2   98.52    7.60
  -5  -8  -2   95.45    6.86
  -5  -8  -3    4.13    1.81
  -5  -8  -3    4.45    1.96
  -5  -8  -3    5.38    1.76
  -5  -8  -4  119.48    8.39
  -5  -8  -4  121.66    8.30
  -5  -8  -5   11.01    2.54
  -5  -8  -5    9.30    2.41
  -5  -8  -6   16.75    3.09
  -5  -8  -7    0.86    1.06
  -5  -8  -8   63.55    5.08
  -5  -8  -9   37.31    3.36
   5   9   0  165.61    6.45
  -5  -9  -1   33.58    3.45
  -5  -9  -2   16.91    2.57
  -5  -9  -3   10.90    2.15
  -5  -9  -4  129.03    7.13
  -5  -9  -5  120.64    6.51
  -6   4   4  111.73    5.31
  -6   4   3   61.08    3.91
  -6   4   2  149.65    6.55
   6  -3  -7  122.84    6.59
   6  -3  -6  213.22    9.95
   6  -3  -5    1.43    1.31
   6  -3  -4    0.22    1.23
  -6   3   4    1.01    0.76
   6  -3  -3   11.38    2.56
  -6   3   3    7.22    1.82
   6  -3  -2  181.12    9.57
  -6   3   2  150.34    8.38
  -6   3   1   15.27    2.34
   6  -3  -1   14.06    2.97
  -6   3   1   13.87    2.36
  -6   3   0   20.51    2.67
   6  -3   0   23.31    3.69
  -6   3   0   15.97    2.57
  -6   3  -1   21.38    2.62
   6  -3   1   18.23    3.19
  -6   3  -2  333.78   11.90
   6  -3   2  311.12   13.46
  -6   3  -3   68.97    4.24
   6  -3   3   59.86    4.78
   6  -2  -9   39.72    3.36
   6  -2  -8    2.81    1.24
   6  -2  -7   82.39    6.07
   6  -2  -7   90.34    6.29
   6  -2  -6  140.87    8.79
   6  -2  -5    3.22    1.83
   6  -2  -4   18.40    3.66
   6  -2  -3   33.85    4.83
  -6   2   3   31.33    3.98
   6  -2  -2   97.12    8.16
  -6   2   2   99.70    7.25
   6  -2  -1    6.82    2.51
  -6   2   1    8.60    2.19
   6  -2   0   19.74    3.65
  -6   2   0   20.83    3.34
  -6   2  -1   27.04    3.70
  -6   2  -2  388.18   15.22
  -6   2  -3  177.29    8.95
  -6   2  -4    3.16    1.24
  -6   2  -5   71.55    4.34
   6  -1  -9    5.31    1.67
   6  -1  -8  376.73   15.13
   6  -1  -7   90.52    6.96
   6  -1  -6   93.17    7.39
   6  -1  -6   98.42    7.55
   6  -1  -5    8.55    2.64
   6  -1  -5    3.87    1.93
   6  -1  -4  106.76    8.72
   6  -1  -4  111.00    8.38
   6  -1  -3  448.10   20.28
   6  -1  -3  478.42   19.57
   6  -1  -2  703.91   27.56
  -6   1   2  723.68   24.91
   6  -1  -1  133.36   10.49
  -6   1   1  137.24    8.98
   6  -1   0   73.47    7.79
  -6   1   0   85.17    6.96
  -6   1  -1   85.08    7.01
  -6   1  -3  218.57   10.47
  -6   1  -4   33.55    3.94
  -6   1  -4   36.14    3.86
  -6   1  -5   63.40    5.00
  -6   1  -6   60.34    4.55
  -6   1  -7  125.33    6.21
   6   0 -10  137.04    6.75
   6   0  -9    0.76    1.01
   6   0  -8  129.18    8.31
   6   0  -7  285.55   13.80
   6   0  -6   44.21    5.24
   6   0  -5    2.68    1.68
   6   0  -4  433.47   19.53
   6   0  -4  479.59   19.98
   6   0  -3   37.09    5.45
   6   0  -3   46.43    5.69
   6   0  -2   19.98    4.23
   6   0  -2   18.63    3.86
   6   0  -1   52.60    6.37
  -6   0   1   45.28    5.01
   6   0   0    6.82    2.95
  -6   0   0    8.84    2.28
  -6   0  -1 1034.32   32.99
  -6   0  -2   36.40    4.29
  -6   0  -3  361.41   15.31
  -6   0  -4  123.59    8.08
  -6   0  -5   47.74    4.81
  -6   0  -6   78.81    6.00
  -6   0  -7   98.58    6.25
  -6   0  -8  169.23    7.70
   6   1 -10    4.72    1.20
   6   1  -9    2.85    1.08
   6   1  -8  204.38   10.82
   6   1  -7   36.35    4.66
   6   1  -6   30.44    3.74
   6   1  -6   35.90    4.76
   6   1  -5   77.45    6.20
   6   1  -5   73.06    6.92
   6   1  -4   13.47    3.22
   6   1  -3   20.46    3.97
   6   1  -2   88.94    8.15
  -6  -1   1   24.08    4.09
   6   1  -1   20.59    4.35
  -6  -1   0   36.88    5.08
   6   1   0   37.29    5.68
  -6  -1  -1   19.40    3.64
   6   1   1   21.62    4.69
   6   1   2   94.44    8.98
  -6  -1  -3  484.12   19.76
  -6  -1  -4  501.21   20.39
  -6  -1  -4  490.31   19.36
  -6  -1  -5  307.51   15.12
  -6  -1  -5  315.80   14.32
  -6  -1  -6   70.33    6.69
  -6  -1  -6   80.80    6.37
  -6  -1  -7   48.44    5.23
  -6  -1  -7   64.93    5.37
  -6  -1  -8  292.03   13.21
  -6  -1  -8  328.44   12.55
  -6  -1  -9   64.43    4.78
   6   2 -10   18.66    2.19
   6   2 -10   22.50    2.41
   6   2  -9  207.69    9.56
   6   2  -8   16.62    2.58
   6   2  -7   24.63    3.39
   6   2  -6   28.52    3.82
   6   2  -5   94.04    7.23
   6   2  -4   86.94    7.39
   6   2  -4   89.05    7.86
   6   2  -3   40.08    4.93
   6   2  -3   42.98    5.55
   6   2  -2   18.19    3.46
  -6  -2   2   12.65    2.90
   6   2  -2   14.62    3.02
   6   2  -2   15.92    2.98
   6   2  -2    9.34    3.04
  -6  -2   2   14.52    3.91
  -6  -2   1  189.63   11.61
   6   2  -1  195.37   12.57
   6   2  -1  216.12   11.39
  -6  -2   1  185.44   11.92
  -6  -2   0  257.17   13.81
   6   2   0  267.17   13.05
   6   2   0  247.70   14.73
  -6  -2   0  275.13   14.12
  -6  -2  -1  272.94   14.24
   6   2   1  271.48   13.15
   6   2   1  261.11   15.40
  -6  -2  -1  255.97   13.35
  -6  -2  -2   77.24    7.10
  -6  -2  -2   89.41    7.25
   6   2   2   89.93    7.07
  -6  -2  -2   86.69    7.20
  -6  -2  -3  203.93   11.53
  -6  -2  -3  211.12   11.71
   6   2   3  205.23   11.26
  -6  -2  -4  214.75   11.96
  -6  -2  -4  196.98   11.50
  -6  -2  -4  197.83   11.45
  -6  -2  -5   13.60    2.88
  -6  -2  -5   16.01    3.29
  -6  -2  -5   13.38    3.17
  -6  -2  -6   33.99    4.58
  -6  -2  -6   26.36    4.08
  -6  -2  -6   36.88    4.41
  -6  -2  -7  193.22   11.18
  -6  -2  -7  198.37   11.25
  -6  -2  -8    4.12    1.72
  -6  -2  -8    2.38    1.30
  -6  -2  -9   69.06    5.56
  -6  -2 -10   18.52    2.42
   6   3  -9   72.43    5.03
   6   3  -8   58.21    5.03
   6   3  -7  246.63   11.81
   6   3  -6  326.61   14.73
   6   3  -5  372.28   16.14
   6   3  -5  334.96   15.88
   6   3  -4   39.66    5.04
   6   3  -3   34.71    4.67
   6   3  -2  223.09   12.37
   6   3  -1  158.43   10.52
   6   3  -1  188.70   11.03
   6   3  -1  185.15   12.11
   6   3  -1  181.12   10.64
  -6  -3   1  156.22   10.64
  -6  -3   1  184.18   12.44
   6   3   0  967.07   34.45
   6   3   0 1025.20   32.12
  -6  -3   0  910.74   32.29
  -6  -3   0 1031.00   33.88
  -6  -3  -1  299.11   14.05
   6   3   1  301.39   14.24
  -6  -3  -1  334.01   15.62
  -6  -3  -2  412.56   17.56
   6   3   2  399.76   17.34
  -6  -3  -2  455.85   18.75
  -6  -3  -3   55.86    5.70
  -6  -3  -3   52.71    5.62
  -6  -3  -3   53.59    5.71
  -6  -3  -3   61.65    6.13
  -6  -3  -4   17.73    3.41
  -6  -3  -4   29.77    4.28
  -6  -3  -5  524.66   21.02
  -6  -3  -5  539.22   21.19
  -6  -3  -6  218.60   12.21
  -6  -3  -6  216.29   12.09
  -6  -3  -6  240.27   12.84
  -6  -3  -7   41.24    4.94
  -6  -3  -7   48.37    5.43
  -6  -3  -7   37.84    4.79
  -6  -3  -8    1.97    1.47
  -6  -3  -8    1.53    1.44
  -6  -3  -8    3.11    1.41
  -6  -3  -9  106.05    7.25
  -6  -3 -10   43.65    4.02
   6   4  -9  101.14    5.26
  -6  -4   9  107.76    5.55
   6   4  -8    1.11    0.84
   6   4  -7  103.96    6.75
   6   4  -6    9.53    2.25
   6   4  -5  223.03   11.59
   6   4  -5  190.91   11.14
   6   4  -4  178.69   10.45
   6   4  -4  165.26   10.44
   6   4  -3  586.36   22.61
   6   4  -2  312.37   15.45
   6   4  -2  336.13   15.60
  -6  -4   2  326.86   13.79
   6   4  -1   77.97    6.95
   6   4   0    5.76    1.97
  -6  -4  -1  742.88   25.42
   6   4   1  725.81   25.55
  -6  -4  -1  744.94   26.58
  -6  -4  -2 1541.24   45.39
   6   4   2 1535.09   45.42
   6   4   2 1570.60   45.60
  -6  -4  -3   66.20    6.39
   6   4   3   63.75    6.17
  -6  -4  -4   15.26    3.12
  -6  -4  -4   16.64    3.31
  -6  -4  -5   59.04    6.04
  -6  -4  -5   62.72    6.31
  -6  -4  -5   64.81    6.24
  -6  -4  -6  409.13   17.85
  -6  -4  -6  409.95   17.88
  -6  -4  -6  440.09   18.43
  -6  -4  -7  298.36   14.39
  -6  -4  -7  309.34   14.74
  -6  -4  -8  197.05   10.93
  -6  -4  -8  208.37   11.28
  -6  -4  -9    2.98    1.46
  -6  -4  -9    1.79    1.18
  -6  -4 -10  147.18    7.90
  -6  -5   8   31.38    2.93
   6   5  -8   32.05    2.92
  -6  -5   7   78.29    5.32
   6   5  -7   74.12    5.11
  -6  -5   6  240.15   10.89
   6   5  -6  229.34   10.52
  -6  -5   5   38.43    4.21
   6   5  -4   95.73    7.46
  -6  -5   4  101.59    7.16
   6   5  -3   63.07    6.20
  -6  -5   3   60.70    5.54
   6   5  -2 1209.33   38.28
  -6  -5   2 1242.58   36.54
   6   5  -1    5.54    2.04
  -6  -5   1    9.41    2.28
   6   5   0    6.80    2.25
  -6  -5   0    6.84    2.04
   6   5   1  438.73   18.74
   6   5   2  382.94   17.14
  -6  -5  -3  328.55   15.58
   6   5   3  317.87   15.24
  -6  -5  -4  114.70    8.95
  -6  -5  -4   99.12    8.04
   6   5   4  108.04    8.07
  -6  -5  -5   70.79    6.58
  -6  -5  -5   75.19    6.97
  -6  -5  -6 1318.79   40.37
  -6  -5  -6 1351.51   40.59
  -6  -5  -6 1344.10   40.11
  -6  -5  -6 1349.28   40.70
  -6  -5  -7   52.77    5.49
  -6  -5  -7   54.10    5.51
  -6  -5  -7   51.94    5.55
  -6  -5  -8   16.05    3.01
  -6  -5  -9   79.75    6.07
  -6  -5 -10   77.77    5.30
  -6  -5 -10   83.28    5.64
  -6  -6   6  185.80    8.41
   6   6  -6  171.12    8.01
   6   6  -5   32.62    3.53
  -6  -6   5   41.14    4.00
  -6  -6   4  190.42    9.78
  -6  -6   3   60.65    5.44
   6   6  -2  201.21   11.28
  -6  -6   2  197.72   10.62
  -6  -6   1  160.80    9.58
   6   6   0   51.90    5.60
  -6  -6   0   47.50    5.10
   6   6   1   88.47    7.44
  -6  -6  -1  100.38    7.47
   6   6   2  260.95   13.38
  -6  -6  -2  233.89   12.24
   6   6   3    4.53    1.94
  -6  -6  -4   74.27    7.09
  -6  -6  -4   76.75    6.97
  -6  -6  -5   17.76    3.56
  -6  -6  -5   10.48    2.76
  -6  -6  -6   26.48    4.23
  -6  -6  -6   17.65    3.29
  -6  -6  -7    5.64    1.84
  -6  -6  -7    4.30    1.96
  -6  -6  -8  138.96    8.44
  -6  -6  -8  144.61    8.54
  -6  -6  -9   71.88    5.41
  -6  -6 -10  142.49    6.94
  -6  -7   5   14.52    1.94
   6   7  -5   13.85    1.93
  -6  -7   4   84.61    5.44
  -6  -7   3   13.22    2.36
  -6  -7   2   92.41    6.49
  -6  -7   1    2.93    1.44
  -6  -7   0  293.48   14.36
  -6  -7   0  272.37   12.92
  -6  -7  -1   33.54    4.20
  -6  -7  -2    2.21    1.30
  -6  -7  -3   92.82    6.99
  -6  -7  -4    3.60    1.51
  -6  -7  -5  108.73    8.11
  -6  -7  -5  114.86    7.81
  -6  -7  -6    3.13    1.75
  -6  -7  -7    9.29    2.35
  -6  -7  -8    7.35    1.81
  -6  -7  -9   85.06    5.22
  -6  -8   2   55.62    4.05
  -6  -8   1  115.57    6.51
  -6  -8   0  378.01   14.14
  -6  -8  -1   55.33    4.72
  -6  -8  -2   47.57    4.42
  -6  -8  -3   94.55    6.28
  -6  -8  -4   90.27    6.18
  -6  -8  -5  309.33   12.96
  -6  -8  -5  306.15   12.14
  -6  -8  -6   66.67    5.25
  -6  -8  -7   18.40    2.39
  -6  -8  -7   22.08    2.84
   7  -2  -5    7.02    1.66
   7  -2  -4    3.99    1.46
   7  -2  -3  179.14    9.00
   7  -2  -2    6.58    1.84
   7  -2  -1   99.94    6.31
  -7   2   1   90.90    5.27
   7  -2   0   94.37    5.98
  -7   2   0  114.38    5.83
  -7   2  -1   45.72    3.47
   7  -2   1   37.24    3.85
  -7   2  -2   39.67    3.00
   7  -2   2   35.38    3.54
   7  -1  -7  356.13   12.61
   7  -1  -6    0.49    1.02
   7  -1  -5   88.53    6.18
   7  -1  -5   91.30    6.20
   7  -1  -4  174.14    9.68
   7  -1  -4  179.45    9.27
   7  -1  -3  213.36   11.34
   7  -1  -2   68.18    6.33
   7  -1  -1   65.24    6.26
   7  -1   0  213.50   11.71
   7  -1   1  225.88   11.70
   7  -1   2  116.15    7.59
  -7   1  -3  103.80    5.90
  -7   1  -4   71.57    4.19
   7   0  -8   63.64    4.39
   7   0  -7    5.53    1.67
   7   0  -6    3.06    1.57
   7   0  -5   73.45    6.13
   7   0  -4  195.88   10.77
   7   0  -4  192.30   10.69
   7   0  -3   21.83    3.81
   7   0  -3   27.40    4.08
   7   0  -2   42.31    5.51
   7   0  -2   46.01    5.29
   7   0  -1  119.94    9.38
   7   0  -1  140.37    9.33
   7   0   0    7.11    2.54
   7   0   1   26.63    4.52
  -7   0  -2    5.40    1.69
  -7   0  -3  238.31   10.45
  -7   0  -4    3.01    1.26
  -7   0  -5    2.50    1.06
  -7   0  -6    2.61    0.98
   7   1  -8   26.98    2.63
   7   1  -7   80.62    5.79
   7   1  -6   17.51    3.00
   7   1  -5    4.94    1.94
   7   1  -4   45.15    5.26
   7   1  -3   45.73    5.53
   7   1  -2  175.26   11.28
   7   1  -2  171.70   11.08
   7   1  -1  130.33   10.06
   7   1  -1  144.58   10.33
   7   1   0   -0.67    2.00
   7   1   1    7.09    2.77
   7   1   2  124.18    9.55
   7   1   3   89.27    7.86
  -7  -1  -3   86.83    6.51
  -7  -1  -4   64.13    5.34
  -7  -1  -5    4.19    1.52
  -7  -1  -6    9.04    1.99
  -7  -1  -6   14.91    2.32
  -7  -1  -7  205.88    8.42
   7   2  -8    1.15    0.74
   7   2  -7  231.35    9.62
   7   2  -6  110.00    6.64
   7   2  -5   97.86    6.63
   7   2  -5   99.53    7.38
   7   2  -4   32.51    4.51
   7   2  -3  302.29   15.12
   7   2  -2  223.12   13.01
   7   2  -1  340.03   17.00
   7   2   0    0.36    2.13
   7   2   1  402.05   19.41
   7   2   2  482.37   21.75
   7   2   3  157.47   11.41
   7   2   4   77.39    7.80
  -7  -2  -4   78.86    6.34
  -7  -2  -5  396.03   16.69
   7   2   5  367.52   17.73
  -7  -2  -6   34.74    4.19
   7   2   6   29.15    4.30
  -7  -2  -6   28.25    3.76
  -7  -2  -6   38.08    3.84
  -7  -2  -7  159.19    8.77
  -7  -2  -7  157.34    8.62
  -7  -2  -8   13.15    2.07
   7   3  -8    2.36    0.87
  -7  -3   8    4.44    1.03
   7   3  -7  172.21    8.36
   7   3  -7  164.58    7.94
   7   3  -6  399.84   14.97
   7   3  -5  443.48   16.87
   7   3  -4    8.94    2.23
   7   3  -3  448.95   18.55
   7   3  -2  336.99   15.34
   7   3  -2  305.20   15.55
   7   3  -1  107.78    9.06
   7   3   0   79.99    8.00
   7   3   1  310.75   16.73
  -7  -3  -2  178.94   10.63
   7   3   2  166.29   12.00
  -7  -3  -3   99.16    7.74
   7   3   3   94.85    8.93
  -7  -3  -4   54.78    5.66
  -7  -3  -5  113.37    8.26
  -7  -3  -5  131.58    8.08
  -7  -3  -6  116.27    7.95
  -7  -3  -6  124.85    8.30
  -7  -3  -7   17.22    2.98
  -7  -3  -7   16.63    2.81
  -7  -3  -8    0.53    1.03
  -7  -3  -8    1.77    0.94
  -7  -3  -9  118.10    6.13
   7   4  -7   72.00    4.58
  -7  -4   7   77.54    4.75
   7   4  -6   51.14    4.26
   7   4  -6   58.95    4.61
  -7  -4   6   62.98    4.65
   7   4  -5    0.20    0.71
  -7  -4   5   -0.17    0.75
   7   4  -4   10.42    2.30
   7   4  -4    8.97    2.34
   7   4  -3  622.20   21.60
   7   4  -3  547.37   21.46
   7   4  -2   99.72    7.81
   7   4  -2  106.46    7.89
   7   4  -1   15.19    3.16
   7   4  -1    9.51    2.49
   7   4   0   46.40    5.32
   7   4   0   45.22    5.22
   7   4   1  160.42    9.87
  -7  -4  -1  138.62    9.28
   7   4   1  139.83   10.51
   7   4   1  134.09    9.27
  -7  -4  -2   23.79    3.83
   7   4   2   20.75    4.50
   7   4   2   18.33    3.36
  -7  -4  -3  222.38   12.22
   7   4   3  226.90   12.10
  -7  -4  -4   56.21    5.81
  -7  -4  -4   60.26    5.78
  -7  -4  -5  144.47    9.12
  -7  -4  -5  142.51    9.18
  -7  -4  -5  137.56    8.98
  -7  -4  -6  351.60   15.26
  -7  -4  -6  369.08   15.25
  -7  -4  -6  349.16   15.25
  -7  -4  -7    6.94    1.91
  -7  -4  -7   12.73    2.57
  -7  -4  -7   10.16    2.23
  -7  -4  -8   43.70    4.17
  -7  -4  -9  126.56    6.60
  -7  -5   6    0.42    0.68
   7   5  -5   21.36    2.64
  -7  -5   5   20.82    2.79
   7   5  -4  417.88   16.58
  -7  -5   4  461.68   16.26
   7   5  -3    7.25    2.12
  -7  -5   3    7.07    1.88
   7   5  -2   13.22    2.93
   7   5  -1    2.99    1.86
   7   5  -1    1.58    1.30
   7   5   0   12.55    2.89
   7   5   0   12.79    2.75
  -7  -5  -1  609.20   22.37
   7   5   1  578.34   22.15
  -7  -5  -2  158.98    9.98
   7   5   2  159.94    9.88
  -7  -5  -3    1.93    1.56
   7   5   3    1.05    1.13
  -7  -5  -4  100.51    7.78
  -7  -5  -5   79.06    6.47
  -7  -5  -5   83.74    6.82
  -7  -5  -6  259.96   12.23
  -7  -5  -6  246.22   12.05
  -7  -5  -7    3.50    1.46
  -7  -5  -7    2.95    1.47
  -7  -5  -8   99.38    6.34
  -7  -5  -8  109.57    6.53
  -7  -5  -9  102.75    5.70
  -7  -6   5   41.62    3.53
  -7  -6   4   50.81    4.25
   7   6  -3  171.79    8.90
  -7  -6   3  171.71    8.73
   7   6  -2    9.71    2.31
  -7  -6   2    8.82    2.15
   7   6  -1   86.45    6.70
  -7  -6   1   81.67    6.11
   7   6   0   38.12    4.57
   7   6   0   33.70    4.17
  -7  -6  -1   14.31    2.91
   7   6   1   12.03    2.53
  -7  -6  -2   66.74    6.05
   7   6   2   52.61    5.28
  -7  -6  -3  141.74    9.03
   7   6   3  123.34    8.13
  -7  -6  -4   68.85    6.08
  -7  -6  -5   54.90    5.24
  -7  -6  -6  112.51    7.23
  -7  -6  -6  130.64    7.73
  -7  -6  -7   10.99    2.17
  -7  -6  -8   24.01    2.83
  -7  -6  -8   26.91    2.87
  -7  -7   3    3.26    1.05
  -7  -7   2   20.91    2.69
   7   7  -1   92.96    5.94
  -7  -7   1   92.88    6.04
   7   7   0   16.02    2.63
  -7  -7   0   14.23    2.50
  -7  -7   0   15.98    2.54
   7   7   1    7.95    2.04
  -7  -7  -1    8.89    2.22
  -7  -7  -1    8.62    1.95
  -7  -7  -2  145.10    8.47
  -7  -7  -3    5.03    1.74
  -7  -7  -4   20.59    3.09
  -7  -7  -5   27.83    3.38
  -7  -7  -6    7.23    1.72
  -7  -7  -7  380.98   13.05
  -7  -8   0   11.52    1.72
  -7  -8  -1   31.93    3.10
  -7  -8  -1   29.80    2.88
   7   8   2   41.60    3.37
  -7  -8  -2   47.01    3.84
   7   8   3  183.54    7.99
  -7  -8  -3  198.87    8.61
  -7  -8  -4   48.85    3.81
   8   0  -4   52.93    3.90
   8   0  -3   40.38    3.67
   8   0  -3   46.43    3.77
   8   0  -2  186.94    8.93
   8   0  -1   24.76    3.20
   8   0   0    6.29    1.87
   8   0   1   62.31    4.91
   8   0   2    7.22    1.74
  -8   0  -2    5.88    1.22
   8   1  -5  109.52    6.02
   8   1  -4   22.18    2.90
   8   1  -3  152.33    8.24
   8   1  -2   43.58    4.41
   8   1  -1   56.94    5.30
   8   1  -1   53.38    4.94
   8   1   0    3.01    1.82
   8   1   0    2.46    1.56
   8   1   1   16.61    3.14
   8   1   1   21.44    3.11
  -8  -1  -1   15.80    2.26
   8   1   2  112.57    7.62
  -8  -1  -2  117.84    6.12
   8   1   3   16.83    2.88
  -8  -1  -3   18.66    2.23
   8   1   4   88.54    5.77
  -8  -1  -4   79.25    5.05
  -8  -1  -4   95.85    4.85
   8   2  -5    7.26    1.65
   8   2  -4   41.59    3.49
   8   2  -4   53.67    4.52
   8   2  -3  256.89   10.73
   8   2  -3  308.84   12.66
   8   2  -2  107.24    7.34
   8   2  -1   80.73    6.58
   8   2   0  235.86   12.07
   8   2   1  426.63   17.60
   8   2   1  425.21   17.37
   8   2   2  224.28   11.59
  -8  -2  -2  219.67    9.89
  -8  -2  -3    7.00    1.65
   8   2   3    6.20    2.12
   8   2   4  126.69    7.53
  -8  -2  -4  108.92    6.80
  -8  -2  -4  132.85    6.60
  -8  -2  -5  198.54    9.24
  -8  -2  -5  266.24    9.30
   8   3  -5   29.86    2.77
   8   3  -4  101.69    5.85
   8   3  -3  221.67    9.84
   8   3  -2    2.36    1.55
   8   3  -2    1.64    1.15
   8   3  -1  105.12    7.46
   8   3  -1   87.14    6.51
   8   3   0  265.00   13.06
   8   3   1   15.66    3.30
   8   3   2  156.91    9.78
   8   3   2  142.45    8.46
   8   3   3   44.09    5.10
  -8  -3  -3   48.03    4.54
  -8  -3  -3   47.61    4.35
   8   3   4  102.10    7.41
  -8  -3  -4   86.41    6.15
  -8  -3  -4  108.74    6.28
   8   3   5  175.36    9.40
  -8  -3  -5  160.80    8.41
   8   3   6  153.66    7.85
  -8  -3  -6  132.66    6.90
   8   4  -5  100.98    5.17
   8   4  -4  107.60    5.87
   8   4  -3    9.35    1.79
   8   4  -2   54.25    4.54
   8   4  -2   59.55    5.06
   8   4  -2   63.03    5.14
   8   4  -1  103.05    6.74
   8   4  -1   87.08    6.41
   8   4   0    4.55    1.57
   8   4   1   64.03    5.94
   8   4   1   60.11    5.33
   8   4   2    3.00    1.78
   8   4   2    2.53    1.26
   8   4   3    9.45    2.70
   8   4   3    7.53    1.92
   8   4   4   14.42    3.05
  -8  -4  -4   15.50    2.36
   8   4   5   16.60    3.01
  -8  -4  -5   13.30    2.25
   8   4   6   18.35    2.87
  -8  -4  -6   15.90    2.26
   8   5  -4   89.02    4.62
   8   5  -3   27.94    2.69
   8   5  -2  139.51    6.86
   8   5  -2  139.50    7.71
   8   5  -1    8.78    2.00
   8   5  -1    7.18    1.77
   8   5   0   89.21    6.17
   8   5   0   84.10    6.08
   8   5   1    4.64    1.61
   8   5   1    5.38    1.68
  -8  -5  -2  105.37    6.77
   8   5   2   85.01    6.16
  -8  -5  -3  219.93   10.31
   8   5   3  199.21    9.75
  -8  -5  -4   70.68    5.33
   8   5   4   65.52    5.43
   8   5   5    1.44    1.28
   8   5   6  263.19   10.78
   8   6  -2  364.56   12.74
   8   6  -1  236.28    9.92
   8   6   0   25.15    3.00
   8   6   1   37.69    3.70
   8   6   2  329.27   12.66
  -8  -6  -2  339.33   13.02
  -8  -6  -3  143.05    7.64
  -8  -6  -4   71.96    5.08
  -8  -6  -5   49.02    3.94
   8   7   1   18.01    2.14
   8   7   2  118.70    5.86
   0   0   0    0.00    0.00
TITL exp_174-115_auto in P-1
REM P-1 (#2 in standard setting)
CELL 1.54184   7.278453   7.703448  11.810200  76.2036  88.2356  67.8284
ZERR    3.00   0.000155   0.000185   0.000205   0.0018   0.0016   0.0021
LATT  1
SFAC C H N O
UNIT 33.00 30.00 3.00 3.00
TREF
HKLF 4
END
_computing_structure_solution     'SHELXT 2018/2 (Sheldrick, 2018)'
_computing_structure_solution     'SHELXT 2018/2 (Sheldrick, 2018)'
;
_shelx_hkl_checksum     435
_shelx_res_file
;
TITL exp_174-115_auto_a.res in P-1
    174.res
    created by SHELXL-2016/6 at 08:41:17 on 06-Nov-2025
REM Old TITL exp_174-115_auto_a.res in P-1
REM SHELXT solution in P-1: R1 0.129, Rweak 0.014, Alpha 0.047
REM <I/s> 0.000 for 0 systematic absences, Orientation as input
REM Formula found by SHELXT: C15 N O3 Ca
CELL 1.54184 7.2785 7.7034 11.8102 76.204 88.236 67.828
ZERR 1 0.0002 0.0002 0.0002 0.002 0.002 0.002
LATT 1
SFAC C H Ca N O
UNIT 12 18 2 6 20
EQIV $1 1+X,+Y,+Z
EQIV $2 1-X,2-Y,-Z
EQIV $3 1-X,-Y,1-Z
EQIV $4 +X,-1+Y,+Z
EQIV $5 1-X,1-Y,-Z
EQIV $6 +X,1+Y,+Z
EQIV $7 1-X,1-Y,1-Z
L.S. 100
PLAN  5
SIZE 0.3 0.2 0.12
CONF
HTAB O1W O1_$1
HTAB O2W O7_$2
HTAB N1 O4_$3
HTAB O1W O8_$4
HTAB O2W O1W_$5
HTAB O2W O1_$6
HTAB C2 O2W_$4
HTAB C3 O3_$3
HTAB C4 O4_$7
BOND
list 4
MORE -1
BOND $H
fmap 2
acta
REM <olex2.extras>
REM <HklSrc "%.\\174.hkl">
REM </olex2.extras>
WGHT    0.052100    0.300400
FVAR       1.14748
CA1   3    0.655673    0.569536    0.124342    11.00000    0.02151    0.02006 =
         0.01899   -0.00375    0.00170   -0.00918
O1    5    0.255501    0.279512    0.059685    11.00000    0.03309    0.04229 =
         0.01984   -0.00698    0.00306   -0.01986
O1W   5    0.886596    0.268302    0.084215    11.00000    0.02440    0.02681 =
         0.03186   -0.00601    0.00067   -0.00897
AFIX   7
H1WA  2    0.893487    0.174012    0.141145    11.00000   -1.50000
H1WB  2    1.003606    0.268073    0.082744    11.00000   -1.50000
AFIX   0
O2    5    0.435458    0.414386    0.125361    11.00000    0.03156    0.03110 =
         0.03842   -0.00360    0.00719   -0.01950
O2W   5    0.338018    0.828106    0.071005    11.00000    0.02832    0.02348 =
         0.03431   -0.00651   -0.00034   -0.00888
AFIX   7
H2WA  2    0.220459    0.819656    0.071424    11.00000   -1.50000
H2WB  2    0.312208    0.952976    0.046846    11.00000   -1.50000
AFIX   0
O3    5    0.774322    0.317324    0.321937    11.00000    0.05868    0.02655 =
         0.02880   -0.00939    0.00193   -0.01024
O4    5    0.735239    0.396931    0.487501    11.00000    0.08315    0.03283 =
         0.01997   -0.00139   -0.00213   -0.02975
O5    5    0.587363    0.607574    0.327556    11.00000    0.04986    0.02435 =
         0.02620   -0.00153    0.00565   -0.00769
O6    5    0.943421    0.625060    0.198669    11.00000    0.03289    0.02640 =
         0.06053   -0.00840   -0.00704   -0.00727
O7    5    0.691607    0.891668    0.147470    11.00000    0.03219    0.02986 =
         0.04056   -0.00129   -0.00328   -0.00671
O8    5    0.951062    0.883357    0.237544    11.00000    0.06852    0.05483 =
         0.06764   -0.01559   -0.00965   -0.04249
N1    4    0.253561   -0.032745    0.397572    11.00000    0.03724    0.01961 =
         0.03111    0.00024    0.00168   -0.01310
AFIX  43
H1    2    0.245919   -0.144565    0.412136    11.00000   -1.20000
AFIX   0
N2    4    0.698891    0.439769    0.380139    11.00000    0.04292    0.02405 =
         0.02180   -0.00223    0.00192   -0.01768
N3    4    0.864005    0.801241    0.195258    11.00000    0.03366    0.02767 =
         0.02866   -0.00414    0.00148   -0.01658
C1    1    0.303404    0.222014    0.264373    11.00000    0.01767    0.02110 =
         0.02152   -0.00431    0.00012   -0.00669
C2    1    0.285351    0.045228    0.288860    11.00000    0.02731    0.02211 =
         0.02568   -0.00623    0.00244   -0.00946
AFIX  43
H2    2    0.295230   -0.019107    0.230181    11.00000   -1.20000
AFIX   0
C3    1    0.233053    0.054833    0.484843    11.00000    0.03791    0.03543 =
         0.02203   -0.00122    0.00358   -0.01486
AFIX  43
H3    2    0.207827   -0.003366    0.558899    11.00000   -1.20000
AFIX   0
C4    1    0.249333    0.229790    0.464615    11.00000    0.04703    0.03681 =
         0.02276   -0.01074    0.00312   -0.01800
AFIX  43
H4    2    0.234927    0.292264    0.524625    11.00000   -1.20000
AFIX   0
C5    1    0.287626    0.314079    0.353614    11.00000    0.03261    0.02273 =
         0.02787   -0.00706   -0.00027   -0.01342
AFIX  43
H5    2    0.302616    0.431917    0.339274    11.00000   -1.20000
AFIX   0
C6    1    0.335200    0.312342    0.141099    11.00000    0.01907    0.02028 =
         0.02479   -0.00324    0.00262   -0.00601
HKLF 4
REM  exp_174-115_auto_a.res in P-1
REM R1 =  0.0358 for    2204 Fo > 4sig(Fo)  and  0.0365 for all    2278 data
REM    183 parameters refined using      0 restraints
END
WGHT      0.0521      0.3004
REM Highest difference peak  0.378,  deepest hole -0.502,  1-sigma level  0.071
Q1    1   0.6744  0.6788  0.1151  11.00000  0.05    0.38
Q2    1   0.2884  0.7583  0.0415  11.00000  0.05    0.36
Q3    1   0.3503  0.9001  0.0019  11.00000  0.05    0.35
Q4    1   0.6309  0.4684  0.1240  11.00000  0.05    0.29
Q5    1   0.3261  0.1245  0.2777  11.00000  0.05    0.28
;
_shelx_res_checksum     19892
