# Supplementary material for: Synthesis and structure of a binuclear calcium nitrate coordination complex with bridging zwitterionic nicotinic acid
Source: Acta Crystallogr E Crystallogr Commun. 2026 Feb 13;82(Pt 3):278–81. doi: 10.1107/S2056989026001271 (PMC12961657; doi:10.1107/S2056989026001271)
Supplement: Supplementary file 2 [file e-82-00278-Isup2.hkl]

data_I                                                                          
_shelx_title ' exp_174-115_auto_a.res in P-1'                                   
_shelx_refln_list_code          4                                               
_shelx_F_calc_maximum       94.19                                               
_exptl_crystal_F_000       332.00                                               
_reflns_d_resolution_high  0.8129                                               
                                                                                
loop_                                                                           
 _space_group_symop_operation_xyz                                               
 'x, y, z'                                                                      
 '-x, -y, -z'                                                                   
                                                                                
_cell_length_a     7.2785                                                       
_cell_length_b     7.7034                                                       
_cell_length_c    11.8102                                                       
_cell_angle_alpha  76.204                                                       
_cell_angle_beta   88.236                                                       
_cell_angle_gamma  67.828                                                       
                                                                                
_shelx_F_squared_multiplier     1.000                                           
                                                                                
loop_                                                                           
 _refln_index_h                                                                 
 _refln_index_k                                                                 
 _refln_index_l                                                                 
 _refln_F_squared_calc                                                          
 _refln_F_squared_meas                                                          
 _refln_F_squared_sigma                                                         
 _refln_observed_status                                                         
   1   0   0        717.75        757.40        10.39 o                         
   2   0   0       8871.05       7447.25        85.09 o                         
   3   0   0       3878.98       3952.69        46.50 o                         
   4   0   0         14.45         25.41         4.00 o                         
   5   0   0        531.10        587.61         9.94 o                         
   6   0   0          6.39          6.14         1.37 o                         
   7   0   0          4.42          5.40         1.93 o                         
   8   0   0          4.78          4.78         1.42 o                         
  -7   1   0        149.82        162.15         8.89 o                         
  -6   1   0         65.82         61.06         4.44 o                         
  -5   1   0          1.43          1.27         0.64 o                         
  -4   1   0        949.33       1016.87        20.03 o                         
  -3   1   0        154.78        170.47        15.50 o                         
  -2   1   0       1362.41       1533.82        40.69 o                         
  -1   1   0       6538.84       5172.09        52.48 o                         
   0   1   0       1281.11       1270.39        22.67 o                         
   1   1   0        162.80        152.93         4.50 o                         
   2   1   0        263.29        290.20         5.80 o                         
   3   1   0        524.97        461.33         6.52 o                         
   4   1   0         11.67         13.57         1.06 o                         
   5   1   0         90.89         87.79         3.64 o                         
   6   1   0         26.90         28.15         2.88 o                         
   7   1   0          0.98         -0.51         1.52 o                         
   8   1   0          0.44          2.06         0.90 o                         
  -7   2   0         78.45         80.19         7.60 o                         
  -6   2   0         19.08         15.45         1.87 o                         
  -5   2   0        165.80        194.93        10.40 o                         
  -4   2   0         17.72         19.47         2.70 o                         
  -3   2   0        116.16        163.35        18.50 o                         
  -2   2   0       1623.25       1759.92        29.77 o                         
  -1   2   0       1080.02        984.72        14.38 o                         
   0   2   0         68.68         93.97         1.59 o                         
   1   2   0        693.27        701.01        10.07 o                         
   2   2   0       1919.29       1787.18        42.83 o                         
   3   2   0       3242.87       3162.77        52.70 o                         
   4   2   0          1.90          3.56         0.84 o                         
   5   2   0         43.20         40.09         2.93 o                         
   6   2   0        216.92        199.46         5.27 o                         
   7   2   0          0.74          0.27         1.62 o                         
   8   2   0        176.14        179.13         9.17 o                         
  -6   3   0         16.28         14.91         1.47 o                         
  -5   3   0         36.32         27.12         3.37 o                         
  -4   3   0        331.83        325.72        13.31 o                         
  -3   3   0        486.24        481.25        11.30 o                         
  -2   3   0        606.89        615.28        14.28 o                         
  -1   3   0        337.05        326.07         9.49 o                         
   0   3   0        288.89        319.43         7.11 o                         
   1   3   0        119.25        112.77         5.16 o                         
   2   3   0          6.22          6.15         0.73 o                         
   3   3   0       4206.21       4260.76        71.00 o                         
   4   3   0        271.43        310.90         9.02 o                         
   5   3   0        299.74        293.06        12.38 o                         
   6   3   0        816.92        748.46        19.56 o                         
   7   3   0         59.00         60.75         6.08 o                         
   8   3   0        197.06        201.26         9.92 o                         
  -5   4   0         13.70         16.31         1.36 o                         
  -4   4   0         80.97         84.14         5.61 o                         
  -3   4   0        527.84        475.89        35.80 o                         
  -2   4   0        110.99        116.25         7.13 o                         
  -1   4   0          4.53          4.78         1.12 o                         
   0   4   0        238.72        230.42         9.13 o                         
   1   4   0        157.41        156.33         5.01 o                         
   2   4   0        517.92        581.12        18.10 o                         
   3   4   0         55.34         72.69         3.46 o                         
   4   4   0         81.65         87.94         2.87 o                         
   5   4   0        391.19        407.99         6.64 o                         
   6   4   0          3.34          4.37         1.50 o                         
   7   4   0         32.47         34.79         2.83 o                         
   8   4   0          2.93          3.46         1.19 o                         
  -5   5   0         20.19         22.53         1.61 o                         
  -4   5   0         13.09         11.13         2.35 o                         
  -3   5   0          1.93          2.90         1.57 o                         
  -2   5   0        190.49        211.36        11.76 o                         
  -1   5   0         10.38         11.55         1.52 o                         
   0   5   0        367.76        359.93         8.00 o                         
   1   5   0       1091.37       1045.12        55.45 o                         
   2   5   0        637.47        693.28        21.42 o                         
   3   5   0        347.09        342.16        11.55 o                         
   4   5   0        157.86        168.70         4.34 o                         
   5   5   0        139.12        145.15         3.76 o                         
   6   5   0          5.20          5.18         1.15 o                         
   7   5   0          9.61          9.63         1.51 o                         
   8   5   0         65.87         65.84         3.29 o                         
  -3   6   0          9.46         11.24         2.21 o                         
  -2   6   0        134.84        128.27         8.51 o                         
  -1   6   0         34.18         31.04         4.34 o                         
   0   6   0        425.16        418.43         9.20 o                         
   1   6   0        173.97        173.89         5.34 o                         
   2   6   0        141.87        131.47         5.65 o                         
   3   6   0        415.46        419.20         9.36 o                         
   4   6   0        262.52        264.73         6.94 o                         
   5   6   0          0.56          0.78         0.61 o                         
   6   6   0         42.88         37.66         2.86 o                         
   7   6   0         24.54         27.22         2.34 o                         
   8   6   0         20.60         19.10         2.28 o                         
  -2   7   0          0.46          0.42         0.34 o                         
  -1   7   0        166.70        163.32         7.61 o                         
   0   7   0        233.37        234.88         7.60 o                         
   1   7   0         36.26         40.48         4.79 o                         
   2   7   0        126.11        133.79         6.22 o                         
   3   7   0        344.49        346.50        10.78 o                         
   4   7   0         81.32         70.16         3.40 o                         
   5   7   0         34.31         33.44         2.34 o                         
   6   7   0        211.12        214.33         8.02 o                         
   7   7   0         12.05         11.72         1.12 o                         
   0   8   0        191.53        183.12         8.00 o                         
   1   8   0        186.22        181.56         8.90 o                         
   2   8   0        416.16        414.81        15.83 o                         
   3   8   0        277.48        270.04        12.23 o                         
   4   8   0        179.74        190.86         6.97 o                         
   5   8   0         19.27         15.26         1.42 o                         
   6   8   0        289.04        287.09        10.74 o                         
   7   8   0          7.04          8.75         1.31 o                         
   2   9   0        129.17        136.07         5.95 o                         
   3   9   0        157.48        217.41         8.57 o                         
   4   9   0          1.91          2.85         0.68 o                         
   5   9   0        145.77        125.78         4.90 o                         
  -6  -8   1         91.04         87.77         4.94 o                         
  -5  -8   1        371.02        373.69        19.53 o                         
  -4  -8   1         63.21         71.56         5.60 o                         
  -3  -8   1         81.31         77.99         8.33 o                         
  -2  -8   1         16.50         18.86         2.91 o                         
  -1  -8   1         69.62         74.66         5.30 o                         
   0  -8   1         43.13         39.95         3.28 o                         
  -7  -7   1         68.75         70.57         3.22 o                         
  -6  -7   1          1.35          2.23         1.09 o                         
  -5  -7   1         96.54         96.89         4.73 o                         
  -4  -7   1         63.34         61.68         3.74 o                         
  -3  -7   1        217.64        214.66        11.45 o                         
  -2  -7   1          1.09          1.30         1.23 o                         
  -1  -7   1        166.49        158.03         7.81 o                         
   0  -7   1        410.45        405.47        14.26 o                         
   1  -7   1          0.34          0.47         0.42 o                         
   2  -7   1        103.18         99.95         3.15 o                         
  -8  -6   1        205.90        179.45         7.53 o                         
  -7  -6   1         60.95         63.73         3.43 o                         
  -6  -6   1        117.93        122.12         7.28 o                         
  -5  -6   1        317.95        313.63         9.53 o                         
  -4  -6   1        756.85        752.44        20.16 o                         
  -3  -6   1         44.99         39.53         3.04 o                         
  -2  -6   1        880.88        844.15        26.15 o                         
  -1  -6   1        312.57        276.84         8.31 o                         
   0  -6   1        117.39        118.48         7.01 o                         
   1  -6   1        391.65        366.04        10.64 o                         
   2  -6   1        250.75        236.58         7.72 o                         
   3  -6   1         14.85         17.12         1.60 o                         
  -8  -5   1          6.23          6.05         1.01 o                         
  -7  -5   1          3.05          1.64         0.81 o                         
  -6  -5   1          3.94          5.83         1.47 o                         
  -5  -5   1        364.87        369.75         7.37 o                         
  -4  -5   1        282.13        274.80         6.71 o                         
  -3  -5   1         46.79         44.40         2.24 o                         
  -2  -5   1       1798.82       1654.92       108.20 o                         
  -1  -5   1         74.31         69.71         3.42 o                         
   0  -5   1         10.80         10.00         1.74 o                         
   1  -5   1        165.24        160.82         7.46 o                         
   2  -5   1         88.70         97.06         6.06 o                         
   3  -5   1         46.69         41.96         3.32 o                         
   4  -5   1         30.64         28.99         3.71 o                         
  -8  -4   1         76.00         72.41         6.06 o                         
  -7  -4   1          7.52          9.37         2.16 o                         
  -6  -4   1         54.55         59.22         5.28 o                         
  -5  -4   1          3.09         44.12         2.92 o                         
  -4  -4   1         50.97         46.39         1.97 o                         
  -3  -4   1         77.76         80.07         3.67 o                         
  -2  -4   1        938.50        817.62        22.37 o                         
  -1  -4   1       1050.58       1036.11        20.69 o                         
   0  -4   1        579.78        555.72        12.12 o                         
   1  -4   1        571.36        590.50         9.41 o                         
   2  -4   1          9.18         11.18         1.52 o                         
   3  -4   1          2.49          3.20         1.26 o                         
   4  -4   1        435.21        448.33        15.83 o                         
   5  -4   1          1.18          1.30         0.66 o                         
  -8  -3   1         69.01         72.72         6.83 o                         
  -7  -3   1         74.37         81.86         6.88 o                         
  -6  -3   1        145.21        133.37         4.15 o                         
  -5  -3   1         64.38         65.14         4.42 o                         
  -4  -3   1          0.89          4.66         1.17 o                         
  -3  -3   1       2348.00       2501.34        44.77 o                         
  -2  -3   1       1361.02       1449.57        20.88 o                         
  -1  -3   1        211.85        233.49         5.62 o                         
   0  -3   1       4590.15       4016.24        54.50 o                         
   1  -3   1        698.28        711.98        14.65 o                         
   2  -3   1        103.99        108.84         3.91 o                         
   3  -3   1        261.37        264.91        44.14 o                         
   4  -3   1        130.80        133.60         7.68 o                         
   5  -3   1          1.74          2.22         1.27 o                         
   6  -3   1         15.76         15.36         1.54 o                         
  -8  -2   1         59.40         61.31         5.00 o                         
  -7  -2   1        249.20        258.24        12.91 o                         
  -6  -2   1        149.19        150.21         4.52 o                         
  -5  -2   1        370.20        358.01         8.49 o                         
  -4  -2   1        835.28        848.28        24.33 o                         
  -3  -2   1        101.57        113.43         4.99 o                         
  -2  -2   1       2086.35       1947.28        33.69 o                         
  -1  -2   1         58.04         59.74         1.52 o                         
   0  -2   1       2131.00       1885.89        32.29 o                         
   1  -2   1       2060.44       1851.52        31.50 o                         
   2  -2   1        196.43        223.37        21.31 o                         
   3  -2   1        186.49        190.32         8.77 o                         
   4  -2   1         39.22         52.17         4.44 o                         
   5  -2   1          9.43         13.93         2.50 o                         
   6  -2   1         19.18         20.54         2.81 o                         
   7  -2   1         27.48         32.16         3.22 o                         
  -8  -1   1         37.45         41.84         2.74 o                         
  -7  -1   1        111.42        104.53         5.47 o                         
  -6  -1   1         17.09         17.15         2.26 o                         
  -5  -1   1        368.53        361.61         9.63 o                         
  -4  -1   1        869.66        824.57        17.78 o                         
  -3  -1   1         39.17         35.74         1.39 o                         
  -2  -1   1       1968.61       2012.92        33.31 o                         
  -1  -1   1        246.54        223.04         4.68 o                         
   0  -1   1        265.50        265.37         7.03 o                         
   1  -1   1        848.03        802.57        11.00 o                         
   2  -1   1        329.19        403.79         8.33 o                         
   3  -1   1        166.90        195.58         9.78 o                         
   4  -1   1         70.73         73.84         2.88 o                         
   5  -1   1          1.45         13.91        13.25 o                         
   6  -1   1         64.98         64.62         5.32 o                         
   7  -1   1        179.96        171.55         8.89 o                         
  -8   0   1         17.35         18.80         2.43 o                         
  -7   0   1        100.13         99.50         7.76 o                         
  -6   0   1         35.80         36.71         2.99 o                         
  -5   0   1          4.02          3.00         0.65 o                         
  -4   0   1       2162.92       2189.39        38.69 o                         
  -3   0   1        154.92        157.43         3.25 o                         
  -2   0   1         50.57         45.63         1.33 o                         
  -1   0   1        759.58        828.96        13.08 o                         
   0   0   1        607.92        567.23         9.29 o                         
   1   0   1        143.29        166.41         2.12 o                         
   2   0   1       2855.49       2823.81        32.94 o                         
   3   0   1       3356.59       3384.36        39.96 o                         
   4   0   1        622.28        679.89        11.66 o                         
   5   0   1        388.49        411.97         7.50 o                         
   6   0   1        715.42        785.54        25.05 o                         
   7   0   1         20.17         20.22         3.43 o                         
   8   0   1         56.67         47.32         3.73 o                         
  -7   1   1         43.18         49.55         4.75 o                         
  -6   1   1         93.82        103.00         5.18 o                         
  -5   1   1          9.66         11.58         1.53 o                         
  -4   1   1         24.02         21.97         2.51 o                         
  -3   1   1        101.84         97.16         5.33 o                         
  -2   1   1         55.29         25.17         0.92 o                         
  -1   1   1       4433.39       3907.01        51.74 o                         
   0   1   1        408.25        359.34         9.55 o                         
   1   1   1       1283.80       1189.27        14.00 o                         
   2   1   1       4849.29       4334.01        57.48 o                         
   3   1   1        776.38        861.49        10.14 o                         
   4   1   1        794.20        810.38        10.52 o                         
   5   1   1          9.89         12.94         0.97 o                         
   6   1   1         10.58         15.41         2.18 o                         
   7   1   1          7.53          5.38         2.10 o                         
   8   1   1         11.26         13.51         1.22 o                         
  -7   2   1         68.42         72.02         3.43 o                         
  -6   2   1          9.20          5.99         1.25 o                         
  -5   2   1        163.96        183.36         7.12 o                         
  -4   2   1        321.84        355.29        10.15 o                         
  -3   2   1         46.26         43.64         3.88 o                         
  -2   2   1       2150.65       2277.75        31.75 o                         
  -1   2   1       3046.62       2772.56        65.21 o                         
   0   2   1          7.42         11.91         0.66 o                         
   1   2   1       2330.30       2277.25        28.12 o                         
   2   2   1       4651.85       4256.68        98.47 o                         
   3   2   1        155.05        176.04         4.02 o                         
   4   2   1       1617.96       1676.19        21.45 o                         
   5   2   1        165.16        155.38         4.02 o                         
   6   2   1        215.52        201.76         5.30 o                         
   7   2   1        307.75        305.35        14.74 o                         
   8   2   1        315.10        323.47         9.39 o                         
  -6   3   1         12.61         11.00         1.10 o                         
  -5   3   1        210.86        185.33         9.37 o                         
  -4   3   1        162.02        135.70        14.79 o                         
  -3   3   1        202.98        175.15         6.15 o                         
  -2   3   1        167.84        171.40         7.77 o                         
  -1   3   1       2427.19       2215.25        45.04 o                         
   0   3   1        587.99        597.28        11.67 o                         
   1   3   1       1623.84       1454.72        25.81 o                         
   2   3   1       1420.56       1385.03        24.77 o                         
   3   3   1        663.10        679.58        13.38 o                         
   4   3   1       1606.58       1615.63        30.05 o                         
   5   3   1         59.43         51.85         2.67 o                         
   6   3   1        231.97        236.06         7.93 o                         
   7   3   1        262.62        236.01        12.71 o                         
   8   3   1         12.95         11.89         2.51 o                         
  -5   4   1        108.37        110.14         6.54 o                         
  -4   4   1        125.25        132.81         5.91 o                         
  -3   4   1        435.67        445.97        11.30 o                         
  -2   4   1        155.17        154.16         4.83 o                         
  -1   4   1        326.63        334.98         7.34 o                         
   0   4   1       1013.97       1006.22        28.61 o                         
   1   4   1          4.45          8.53         1.07 o                         
   2   4   1        333.10        366.01         9.00 o                         
   3   4   1        124.23        126.65         4.71 o                         
   4   4   1          5.71          9.49         1.08 o                         
   5   4   1        345.64        353.39         5.81 o                         
   6   4   1        579.44        560.35        11.33 o                         
   7   4   1        111.81        109.07         3.85 o                         
   8   4   1         52.83         47.03         3.01 o                         
  -5   5   1         14.45         14.92         2.03 o                         
  -4   5   1         32.09         31.49         3.89 o                         
  -3   5   1          6.54          7.65         2.39 o                         
  -2   5   1        107.65        118.42         8.59 o                         
  -1   5   1         14.98         17.66         2.60 o                         
   0   5   1         93.53        106.45         3.77 o                         
   1   5   1        390.66        353.37         7.87 o                         
   2   5   1        488.76        476.61        16.72 o                         
   3   5   1        102.46         81.00         2.79 o                         
   4   5   1        682.27        675.47        10.84 o                         
   5   5   1         61.80         72.39         3.09 o                         
   6   5   1        338.51        333.20        14.23 o                         
   7   5   1        462.12        451.14        11.95 o                         
   8   5   1          3.86          3.81         0.88 o                         
  -4   6   1         62.72         64.38         2.59 o                         
  -3   6   1          6.99          6.74         1.27 o                         
  -2   6   1          2.52          1.70         0.97 o                         
  -1   6   1         57.79         62.87         6.11 o                         
   0   6   1          7.89          8.34         1.23 o                         
   1   6   1         34.56         35.24         2.86 o                         
   2   6   1          3.77          4.14         0.84 o                         
   3   6   1        451.27        428.03         8.17 o                         
   4   6   1         37.48         34.89         2.34 o                         
   5   6   1        150.95        150.95         5.18 o                         
   6   6   1         66.73         71.98         4.52 o                         
   7   6   1         10.46          9.96         1.45 o                         
   8   6   1         30.93         28.62         2.81 o                         
  -2   7   1         60.74         63.61         3.20 o                         
  -1   7   1        152.17        157.23         5.72 o                         
   0   7   1         25.72         26.54         3.86 o                         
   1   7   1         15.73         12.93         2.79 o                         
   2   7   1        328.09        306.37        10.03 o                         
   3   7   1         52.51         48.24         3.64 o                         
   4   7   1         20.88         16.73         1.70 o                         
   5   7   1         30.98         34.31         2.39 o                         
   6   7   1         23.80         25.47         3.19 o                         
   7   7   1          6.89          6.45         0.90 o                         
   8   7   1         15.80         13.68         1.63 o                         
  -1   8   1         53.49         56.29         2.59 o                         
   0   8   1          6.57          8.62         1.29 o                         
   1   8   1          9.23         13.26         1.38 o                         
   2   8   1         11.98         15.80         1.94 o                         
   3   8   1         55.86         57.14         3.72 o                         
   4   8   1        126.51        119.73         4.24 o                         
   5   8   1         15.11         16.38         1.50 o                         
   6   8   1         43.35         42.02         3.58 o                         
   7   8   1         23.57         23.41         1.60 o                         
   2   9   1         83.46         96.54         4.94 o                         
   3   9   1          1.62          1.46         0.61 o                         
   4   9   1        158.70        180.66         5.34 o                         
   5   9   1         23.75         25.50         2.62 o                         
  -6  -8   2         42.61         42.24         3.08 o                         
  -5  -8   2         75.35         59.96         3.80 o                         
  -4  -8   2         31.84         30.51         2.18 o                         
  -3  -8   2         66.78         68.96         3.31 o                         
  -2  -8   2        175.54        177.45         5.64 o                         
  -1  -8   2         30.86         31.53         2.07 o                         
   0  -8   2         25.43         22.15         1.48 o                         
  -7  -7   2         11.72         15.88         2.04 o                         
  -6  -7   2         68.04         70.18         4.93 o                         
  -5  -7   2          6.79          5.10         1.51 o                         
  -4  -7   2         29.35         30.10         4.02 o                         
  -3  -7   2          5.74          4.93         1.14 o                         
  -2  -7   2          8.97          8.89         2.28 o                         
  -1  -7   2          2.25          1.87         1.03 o                         
   0  -7   2          0.93          0.87         0.52 o                         
   1  -7   2         59.79         65.32         2.93 o                         
   2  -7   2         21.62         21.49         1.94 o                         
  -8  -6   2        293.84        276.87         9.68 o                         
  -7  -6   2          8.36          7.03         1.20 o                         
  -6  -6   2        148.81        151.42         5.87 o                         
  -5  -6   2        319.60        326.25        13.13 o                         
  -4  -6   2        137.72        135.47         8.83 o                         
  -3  -6   2        149.54        150.00         6.25 o                         
  -2  -6   2        114.94         95.16         6.66 o                         
  -1  -6   2         38.83         34.05         2.14 o                         
   0  -6   2         15.94         13.59         1.34 o                         
   1  -6   2        852.99        800.78        17.19 o                         
   2  -6   2         43.83         46.95         3.31 o                         
   3  -6   2         76.19         83.12         2.52 o                         
  -8  -5   2        119.29        105.95         3.89 o                         
  -7  -5   2          7.15         10.04         2.23 o                         
  -6  -5   2        942.48        931.84        20.07 o                         
  -5  -5   2         45.93         43.51         3.99 o                         
  -4  -5   2        101.86         98.28         9.08 o                         
  -3  -5   2         16.94         13.92         1.11 o                         
  -2  -5   2         36.28         32.49         1.81 o                         
  -1  -5   2          2.40          1.95         0.46 o                         
   0  -5   2          6.55          6.89         1.15 o                         
   1  -5   2        254.39        251.64         7.85 o                         
   2  -5   2          0.73          2.64         1.18 o                         
   3  -5   2        108.97        100.28         6.02 o                         
   4  -5   2        133.94        146.79         4.55 o                         
  -8  -4   2         47.28         44.64         2.14 o                         
  -7  -4   2         84.72         78.35         4.22 o                         
  -6  -4   2        242.73        247.18         6.52 o                         
  -5  -4   2        122.98        114.60         5.70 o                         
  -4  -4   2          2.94          2.91         1.04 o                         
  -3  -4   2        739.68        628.69        19.08 o                         
  -2  -4   2         60.49         49.33         1.98 o                         
  -1  -4   2        184.29        197.09         8.75 o                         
   0  -4   2       1510.26       1452.89        38.58 o                         
   1  -4   2        278.96        284.44         7.99 o                         
   2  -4   2         18.69         23.75         2.19 o                         
   3  -4   2        293.74        304.23        12.55 o                         
   4  -4   2        375.59        382.89        14.13 o                         
   5  -4   2          4.81          7.88         1.93 o                         
  -8  -3   2          2.72          1.48         0.70 o                         
  -7  -3   2        238.49        244.62        12.07 o                         
  -6  -3   2        168.56        169.43         9.39 o                         
  -5  -3   2        824.38        708.42        16.52 o                         
  -4  -3   2        234.07        209.42        10.56 o                         
  -3  -3   2       2506.85       2349.07        50.30 o                         
  -2  -3   2        151.00        164.71         4.15 o                         
  -1  -3   2        943.85        842.91        31.69 o                         
   0  -3   2       1020.09        993.54        26.53 o                         
   1  -3   2        219.68        217.38         8.68 o                         
   2  -3   2        503.20        513.74        13.18 o                         
   3  -3   2        677.15        706.13        24.76 o                         
   4  -3   2        102.91         98.01         6.55 o                         
   5  -3   2         41.47         39.09         3.75 o                         
   6  -3   2        234.84        246.24         8.60 o                         
  -8  -2   2         83.58         81.45         5.57 o                         
  -7  -2   2        163.31        169.45         9.88 o                         
  -6  -2   2         11.68         11.05         0.98 o                         
  -5  -2   2          0.97          1.52         0.50 o                         
  -4  -2   2         25.08         40.61        12.53 o                         
  -3  -2   2        719.47        741.39        45.36 o                         
  -2  -2   2        117.66        126.38         2.75 o                         
  -1  -2   2         15.50         17.23         1.00 o                         
   0  -2   2         23.84         42.31         1.36 o                         
   1  -2   2        766.67        830.72        12.39 o                         
   2  -2   2       1307.37       1399.12        36.37 o                         
   3  -2   2         11.25         18.40         1.98 o                         
   4  -2   2         49.69         45.52         4.18 o                         
   5  -2   2          3.70          7.45         1.86 o                         
   6  -2   2        284.71        294.81        11.56 o                         
   7  -2   2         26.15         28.86         1.74 o                         
  -8  -1   2         29.36         33.10         3.35 o                         
  -7  -1   2        138.95        131.74         6.00 o                         
  -6  -1   2         58.67         67.55         6.19 o                         
  -5  -1   2        302.09        296.49         7.49 o                         
  -4  -1   2       1034.12       1006.18        36.82 o                         
  -3  -1   2         64.95         64.07         2.51 o                         
  -2  -1   2        927.58        969.04        24.52 o                         
  -1  -1   2         18.92         24.69         1.04 o                         
   0  -1   2        905.56        828.82        14.99 o                         
   1  -1   2         34.22         35.82         1.48 o                         
   2  -1   2        942.31       1031.20        50.88 o                         
   3  -1   2       2970.85       3541.67        85.62 o                         
   4  -1   2        966.46       1028.59        17.94 o                         
   5  -1   2       1301.74       1382.77        28.29 o                         
   7  -1   2        108.61         88.21         5.76 o                         
  -8   0   2        141.72        141.98         6.78 o                         
  -7   0   2         36.36         33.65         2.90 o                         
  -6   0   2         11.62         14.63         2.17 o                         
  -5   0   2        378.00        395.23         8.79 o                         
  -4   0   2        491.08        498.31        13.10 o                         
  -3   0   2        104.18         98.20         2.59 o                         
  -2   0   2       2535.13       2545.52        29.83 o                         
  -1   0   2       1724.37       1836.52        31.35 o                         
   0   0   2        117.68        116.61         1.38 o                         
   1   0   2        162.89        177.11         3.10 o                         
   2   0   2        323.25        359.15         4.21 o                         
   3   0   2         60.35         81.74         2.13 o                         
   4   0   2       1507.30       1559.90        23.40 o                         
   5   0   2        145.56        150.66         4.08 o                         
   6   0   2         28.71         27.64         3.26 o                         
   7   0   2          4.50          4.10         1.28 o                         
   8   0   2          8.14          4.85         0.76 o                         
  -7   1   2         53.90         51.78         4.81 o                         
  -6   1   2        516.28        542.97        14.04 o                         
  -5   1   2        143.17        159.45         5.07 o                         
  -4   1   2          1.07          1.37         0.75 o                         
  -3   1   2         45.28         54.13         2.60 o                         
  -2   1   2        574.55        505.78         8.08 o                         
  -1   1   2       2206.70       2207.87        36.41 o                         
   0   1   2        814.32        744.99        12.41 o                         
   1   1   2       1280.68       1312.68        14.00 o                         
   2   1   2        680.84        761.88        23.46 o                         
   3   1   2        915.14        978.90        11.87 o                         
   4   1   2          8.34         16.07         1.02 o                         
   5   1   2        320.81        323.49         5.17 o                         
   6   1   2         69.59         71.72         6.82 o                         
   7   1   2         87.99         94.31         7.25 o                         
   8   1   2         86.65         87.97         3.62 o                         
  -7   2   2          4.47          5.00         1.40 o                         
  -6   2   2         71.77         74.87         4.12 o                         
  -5   2   2        191.30        194.43         8.63 o                         
  -4   2   2        224.87        253.23         8.17 o                         
  -3   2   2         24.62         32.35         2.91 o                         
  -2   2   2       1146.65       1217.70        23.21 o                         
  -1   2   2       1422.63       1448.02        35.42 o                         
   0   2   2          3.24          3.25         0.40 o                         
   1   2   2        199.68        221.98         3.13 o                         
   2   2   2        193.38        193.59         3.26 o                         
   3   2   2       1726.83       1736.65        24.75 o                         
   4   2   2        226.90        257.29         6.05 o                         
   5   2   2         71.04         71.60         2.08 o                         
   6   2   2         68.38         65.38         2.72 o                         
   7   2   2        367.48        366.35        16.52 o                         
   8   2   2        173.50        168.33         5.71 o                         
  -6   3   2        124.03        125.40        11.69 o                         
  -5   3   2        635.53        642.79        19.68 o                         
  -4   3   2        251.64        253.03        14.80 o                         
  -3   3   2        681.50        651.50        17.18 o                         
  -2   3   2        305.60        296.02         7.90 o                         
  -1   3   2          0.87          2.27         0.60 o                         
   0   3   2       1269.12       1149.39        21.69 o                         
   1   3   2        862.61        967.09        14.66 o                         
   2   3   2        746.42        769.84        14.84 o                         
   3   3   2        523.85        512.21        10.96 o                         
   4   3   2         29.59         35.06         2.32 o                         
   5   3   2         11.26         13.45         1.03 o                         
   6   3   2        320.27        320.82        11.81 o                         
   7   3   2        135.08        131.85         6.04 o                         
   8   3   2        116.89        113.15         5.49 o                         
  -6   4   2        136.39        113.65         4.97 o                         
  -5   4   2         37.37         36.01         2.85 o                         
  -4   4   2        352.04        356.63        10.66 o                         
  -3   4   2        749.30        723.44        13.69 o                         
  -2   4   2        336.63        339.91         7.68 o                         
  -1   4   2        709.47        670.43        16.83 o                         
   0   4   2        155.98        140.57         4.56 o                         
   1   4   2         45.71         55.76         4.09 o                         
   2   4   2       1259.45       1244.29        23.54 o                         
   3   4   2        189.72        229.75         6.79 o                         
   4   4   2        168.19        188.76         4.47 o                         
   5   4   2        348.26        386.09         7.49 o                         
   6   4   2       1234.28       1176.47        19.94 o                         
   7   4   2         15.69         15.94         1.67 o                         
   8   4   2          1.32          2.07         0.78 o                         
  -5   5   2         39.82         38.50         3.50 o                         
  -4   5   2         51.55         46.44         2.99 o                         
  -3   5   2        337.58        315.66         9.68 o                         
  -2   5   2        130.38        129.32         8.96 o                         
  -1   5   2        246.20        248.62         6.56 o                         
   0   5   2         19.48         16.07         1.26 o                         
   1   5   2        167.91        145.51         4.46 o                         
   2   5   2         96.87        105.52         4.64 o                         
   3   5   2        220.44        186.03         5.76 o                         
   4   5   2         15.73         16.79         1.18 o                         
   5   5   2        257.96        260.23         5.17 o                         
   6   5   2        316.37        290.83        13.02 o                         
   7   5   2        125.55        121.11         5.33 o                         
   8   5   2         78.80         72.39         7.73 o                         
  -4   6   2         22.84         24.01         2.38 o                         
  -3   6   2          1.98          2.47         0.93 o                         
  -2   6   2         11.91         14.03         2.07 o                         
  -1   6   2        122.22        122.26         6.02 o                         
   0   6   2        152.73        155.29         5.31 o                         
   1   6   2         20.68         20.01         3.28 o                         
   2   6   2        467.65        453.46         8.57 o                         
   3   6   2        106.38        110.84         3.64 o                         
   4   6   2        465.21        466.04         8.90 o                         
   5   6   2        501.28        468.27        10.44 o                         
   6   6   2        191.70        187.56        10.28 o                         
   7   6   2         47.77         45.23         5.37 o                         
   8   6   2        258.98        253.84         6.89 o                         
  -2   7   2         48.99         48.26         2.65 o                         
  -1   7   2         14.71         11.35         2.45 o                         
   0   7   2        185.67        186.52        10.56 o                         
   1   7   2          4.41          4.20         1.79 o                         
   2   7   2        186.92        178.85         7.63 o                         
   3   7   2          0.32          0.71         0.57 o                         
   4   7   2          1.17          2.21         0.77 o                         
   5   7   2        844.40        802.31        17.69 o                         
   6   7   2          2.04          1.68         0.99 o                         
   7   7   2        107.46        110.20         6.43 o                         
   8   7   2        109.64         90.15         4.45 o                         
  -1   8   2          0.72          2.35         1.09 o                         
   0   8   2         32.68         29.83         3.05 o                         
   1   8   2          4.31          7.37         1.62 o                         
   2   8   2          1.80          4.61         1.09 o                         
   3   8   2          1.55          1.47         0.89 o                         
   4   8   2         48.67         46.56         3.15 o                         
   5   8   2         65.07         73.90         3.23 o                         
   6   8   2         45.02         36.13         3.36 o                         
   7   8   2         34.13         33.51         2.05 o                         
   2   9   2         16.50         14.76         2.08 o                         
   3   9   2         31.03         33.10         2.22 o                         
   4   9   2         30.32         40.64         3.26 o                         
   5   9   2         15.12         12.84         1.95 o                         
  -5  -8   3          5.07          5.36         0.86 o                         
  -4  -8   3         21.24         20.38         2.12 o                         
  -3  -8   3          4.49          5.23         0.71 o                         
  -2  -8   3          4.49          4.99         0.74 o                         
  -1  -8   3         17.62         20.19         1.50 o                         
  -7  -7   3          2.26          2.48         0.80 o                         
  -6  -7   3         10.03         10.04         1.79 o                         
  -5  -7   3         79.28         81.11         5.24 o                         
  -4  -7   3         17.86         20.72         2.70 o                         
  -3  -7   3        272.59        252.16        10.45 o                         
  -2  -7   3          2.09          1.99         0.62 o                         
  -1  -7   3         56.17         47.55         4.52 o                         
   0  -7   3        130.10        143.20         6.77 o                         
   1  -7   3         33.46         34.36         2.71 o                         
  -7  -6   3        124.02        130.44         4.73 o                         
  -6  -6   3         42.46         46.06         4.13 o                         
  -5  -6   3         11.42         10.14         2.04 o                         
  -4  -6   3         12.70         13.22         2.23 o                         
  -3  -6   3         23.53         19.66         2.12 o                         
  -2  -6   3          2.47          3.43         1.19 o                         
  -1  -6   3          1.18          1.99         0.60 o                         
   0  -6   3         84.48         83.24         3.29 o                         
   1  -6   3        132.77        133.27         4.18 o                         
   2  -6   3         30.07         28.58         1.65 o                         
   3  -6   3         15.59         18.76         1.03 o                         
  -8  -5   3         22.80         21.22         2.04 o                         
  -7  -5   3          5.58          5.43         1.07 o                         
  -6  -5   3         48.66         46.92         3.14 o                         
  -5  -5   3          1.33          1.04         0.86 o                         
  -4  -5   3        153.09        136.12        11.26 o                         
  -3  -5   3          3.91          3.38         0.86 o                         
  -2  -5   3         23.24         20.69         1.50 o                         
  -1  -5   3          5.01          3.49         0.58 o                         
   0  -5   3        252.22        233.33         5.16 o                         
   1  -5   3         14.40         12.05         1.58 o                         
   2  -5   3         45.16         47.71         3.06 o                         
   3  -5   3        103.09        105.35         4.27 o                         
   4  -5   3         15.70         18.85         1.98 o                         
  -8  -4   3          6.48          7.10         1.36 o                         
  -7  -4   3        463.77        445.76        28.42 o                         
  -6  -4   3        466.52        445.32        17.17 o                         
  -5  -4   3          0.96          1.52         0.72 o                         
  -4  -4   3        515.74        504.71        15.57 o                         
  -3  -4   3          7.55          6.88         1.02 o                         
  -2  -4   3         41.25         42.49         1.47 o                         
  -1  -4   3         84.83         74.39         2.05 o                         
   0  -4   3        648.75        560.65        10.15 o                         
   1  -4   3         10.54         10.05         2.42 o                         
   2  -4   3        137.14        135.64         5.64 o                         
   3  -4   3       1133.58       1161.69        33.44 o                         
   4  -4   3          9.90         11.06         2.00 o                         
   5  -4   3        181.25        173.19        16.66 o                         
  -8  -3   3        186.36        168.35         7.47 o                         
  -7  -3   3        364.56        340.96        14.09 o                         
  -6  -3   3         31.07         26.36         3.55 o                         
  -5  -3   3         38.43         38.54         2.80 o                         
  -4  -3   3        930.07        867.16        24.99 o                         
  -3  -3   3        293.95        269.57         9.58 o                         
  -2  -3   3        195.18        174.24         4.73 o                         
  -1  -3   3        449.58        429.87         9.20 o                         
   0  -3   3          2.58          1.51         0.64 o                         
   1  -3   3        351.04        376.04        13.12 o                         
   2  -3   3        518.25        475.55        13.80 o                         
   3  -3   3          9.72          9.36         2.38 o                         
   4  -3   3         34.38         38.32         3.99 o                         
   5  -3   3         22.55         22.10         2.77 o                         
   6  -3   3         46.63         49.57         3.46 o                         
  -8  -2   3        238.74        213.38        19.73 o                         
  -7  -2   3        221.57        229.58        11.48 o                         
  -6  -2   3         40.16         31.45         2.80 o                         
  -5  -2   3        405.57        381.17        10.12 o                         
  -4  -2   3        923.00        832.87        24.90 o                         
  -3  -2   3         87.95         89.19         3.20 o                         
  -2  -2   3       2412.06       2358.57        39.30 o                         
  -1  -2   3         27.36         35.47         1.25 o                         
   0  -2   3       1088.44       1129.15        20.17 o                         
   1  -2   3       1018.56        977.19        17.97 o                         
   2  -2   3         27.15         31.44         3.08 o                         
   3  -2   3         69.50         74.27         4.08 o                         
   4  -2   3         33.08         28.81         3.21 o                         
   5  -2   3         58.62         65.65         3.71 o                         
   6  -2   3        122.63        134.65         6.80 o                         
  -8  -1   3        117.12        115.69         6.26 o                         
  -7  -1   3         31.79         34.73         4.20 o                         
  -6  -1   3         19.64         15.54         3.02 o                         
  -5  -1   3        578.61        575.26        29.81 o                         
  -4  -1   3        381.57        346.81         8.83 o                         
  -3  -1   3          8.18         13.24         1.19 o                         
  -2  -1   3        109.89        125.30         3.34 o                         
  -1  -1   3       5832.90       5142.96        87.69 o                         
   0  -1   3       1062.62       1124.75        27.68 o                         
   1  -1   3        792.72        720.06        13.28 o                         
   2  -1   3        504.22        513.69        28.86 o                         
   3  -1   3          4.15         10.82         1.90 o                         
   4  -1   3        387.17        423.79        12.07 o                         
   5  -1   3        163.14        178.58         6.39 o                         
   6  -1   3        166.38        166.00         7.95 o                         
   7  -1   3         63.04         78.83         4.48 o                         
  -8   0   3         25.06         33.06         2.30 o                         
  -7   0   3         18.29         18.79         2.12 o                         
  -6   0   3         25.35         31.96         3.55 o                         
  -5   0   3        800.06        811.50        18.17 o                         
  -4   0   3          0.49          5.19         0.91 o                         
  -3   0   3        293.62        282.63         4.24 o                         
  -2   0   3        132.89        116.46         2.28 o                         
  -1   0   3          0.30          1.60         0.96 o                         
   0   0   3       1779.26       1636.85        24.97 o                         
   1   0   3        203.45        200.01         5.23 o                         
   2   0   3        295.45        307.18         8.19 o                         
   3   0   3        158.10        165.21         4.91 o                         
   4   0   3        660.75        729.28        13.16 o                         
   5   0   3        307.47        327.82         7.67 o                         
   6   0   3        261.68        274.48        11.63 o                         
   7   0   3        173.91        180.99         7.94 o                         
  -7   1   3        155.00        162.04         8.61 o                         
  -6   1   3        348.18        352.62        11.51 o                         
  -5   1   3         51.95         55.85         2.97 o                         
  -4   1   3         28.64         37.74         3.19 o                         
  -3   1   3        591.57        634.73        12.83 o                         
  -2   1   3        401.03        378.48         8.00 o                         
  -1   1   3       1618.89       1840.37        25.19 o                         
   0   1   3        323.31        335.27         8.16 o                         
   1   1   3       1385.12       1378.85        18.97 o                         
   2   1   3         21.32         27.28         1.13 o                         
   3   1   3       1706.53       1763.05        25.14 o                         
   4   1   3        440.76        462.38         8.72 o                         
   5   1   3         11.65          9.27         0.89 o                         
   6   1   3        344.09        367.68        15.01 o                         
   7   1   3         64.44         66.71         3.81 o                         
   8   1   3         16.44         13.68         1.34 o                         
  -7   2   3        132.25        136.05         6.84 o                         
  -6   2   3         26.21         24.60         2.33 o                         
  -5   2   3         34.68         37.65         3.07 o                         
  -4   2   3          8.83          3.98         1.08 o                         
  -3   2   3        223.48        246.99         9.80 o                         
  -2   2   3        271.73        319.68         9.28 o                         
  -1   2   3        992.18       1062.08        26.74 o                         
   0   2   3         71.43         41.88         2.19 o                         
   1   2   3        949.14       1007.95        14.45 o                         
   2   2   3        837.35        837.10        11.46 o                         
   3   2   3       1334.08       1378.96        20.07 o                         
   4   2   3        154.66        158.82         3.61 o                         
   5   2   3        124.30        136.77         4.45 o                         
   6   2   3        159.70        157.01         5.04 o                         
   7   2   3        131.78        119.59         8.67 o                         
   8   2   3          3.68          5.10         0.99 o                         
  -6   3   3          2.97          6.88         1.58 o                         
  -5   3   3          9.68         10.16         1.59 o                         
  -4   3   3        250.13        260.83         6.93 o                         
  -3   3   3         29.32         32.52         2.70 o                         
  -2   3   3        470.89        473.87         8.54 o                         
  -1   3   3        176.81        145.23         4.65 o                         
   0   3   3       1508.29       1439.71        57.46 o                         
   1   3   3          0.69          0.32         0.33 o                         
   2   3   3       2434.19       2420.86        33.55 o                         
   3   3   3        407.38        439.42         9.55 o                         
   4   3   3         61.63         71.83         3.32 o                         
   5   3   3        387.60        388.88         8.89 o                         
   6   3   3         46.64         42.48         2.19 o                         
   7   3   3         73.31         73.94         4.44 o                         
   8   3   3         34.19         35.58         2.03 o                         
  -6   4   3         54.40         46.39         2.97 o                         
  -5   4   3         73.25         73.19         3.99 o                         
  -4   4   3        272.81        247.89         8.44 o                         
  -3   4   3        156.34        158.41         4.63 o                         
  -2   4   3        214.79        190.40         4.40 o                         
  -1   4   3        246.72        254.83         6.39 o                         
   0   4   3          1.90          2.90         1.05 o                         
   1   4   3         14.83         20.34         1.31 o                         
   2   4   3        516.98        544.74        14.07 o                         
   3   4   3         21.61         23.35         1.93 o                         
   4   4   3        390.85        431.53         6.89 o                         
   5   4   3         88.06         90.30         3.14 o                         
   6   4   3         55.88         49.33         3.37 o                         
   7   4   3        169.50        170.64         6.53 o                         
   8   4   3          6.80          6.28         1.19 o                         
  -5   5   3         26.23         23.85         2.19 o                         
  -4   5   3         61.79         56.69         3.32 o                         
  -3   5   3        261.67        250.53         8.43 o                         
  -2   5   3        386.52        381.49        26.49 o                         
  -1   5   3        430.92        413.23         7.08 o                         
   0   5   3        111.69        103.70         3.38 o                         
   1   5   3         60.51         87.04        23.75 o                         
   2   5   3        148.75        138.05         7.01 o                         
   3   5   3         57.03         48.13         1.93 o                         
   4   5   3         43.79         44.46         1.76 o                         
   5   5   3         42.02         44.70         1.91 o                         
   6   5   3        249.31        245.45         8.27 o                         
   7   5   3          0.42          1.08         0.70 o                         
   8   5   3        167.71        159.11         7.87 o                         
  -4   6   3        270.32        251.88         9.35 o                         
  -3   6   3         33.83         37.15         3.93 o                         
  -2   6   3       1069.08       1079.91        23.64 o                         
  -1   6   3        346.46        352.89        15.74 o                         
   0   6   3        524.54        486.54        15.36 o                         
   1   6   3        912.78        878.01        20.10 o                         
   2   6   3        111.83        120.67         4.65 o                         
   3   6   3        219.52        196.71         5.06 o                         
   4   6   3        124.64        130.70         3.69 o                         
   5   6   3        295.75        288.99         7.62 o                         
   6   6   3          4.74          3.44         1.47 o                         
   7   6   3         94.98        100.41         6.99 o                         
   8   6   3        106.57        108.64         5.80 o                         
  -3   7   3         80.50         69.25         3.87 o                         
  -2   7   3          5.24          5.38         1.06 o                         
  -1   7   3          1.16          1.47         0.85 o                         
   0   7   3         56.08         53.94         5.45 o                         
   1   7   3        583.27        598.40        22.12 o                         
   2   7   3         26.07         22.28         2.51 o                         
   3   7   3         26.31         28.07         2.55 o                         
   4   7   3        148.40        154.01         5.25 o                         
   5   7   3        240.37        234.86         9.00 o                         
   6   7   3         71.58         70.49         5.31 o                         
   7   7   3          1.95          3.82         1.32 o                         
  -1   8   3          2.69          2.79         1.11 o                         
   0   8   3         11.17         10.00         1.59 o                         
   1   8   3        181.16        209.43         7.37 o                         
   2   8   3         12.91         20.91         2.30 o                         
   3   8   3         80.54         86.84         4.66 o                         
   4   8   3        494.79        540.70        10.97 o                         
   5   8   3          2.12          3.55         0.81 o                         
   6   8   3         67.14         71.81         4.77 o                         
   7   8   3        149.13        145.01         5.82 o                         
   1   9   3         39.11         42.09         2.22 o                         
   2   9   3         40.99         44.18         2.54 o                         
   3   9   3        227.60        276.73        10.92 o                         
   4   9   3        304.98        353.23        12.86 o                         
   5   9   3          7.05          8.28         1.63 o                         
  -4  -8   4          0.89          1.33         0.45 o                         
  -3  -8   4        167.93        173.96         8.17 o                         
  -2  -8   4        124.01        135.93         4.06 o                         
  -6  -7   4         58.69         64.26         4.13 o                         
  -5  -7   4         49.94         54.11         4.04 o                         
  -4  -7   4        191.58        187.61         5.85 o                         
  -3  -7   4        317.21        305.89         8.27 o                         
  -2  -7   4         13.45         10.13         1.13 o                         
  -1  -7   4          1.38          2.09         0.51 o                         
   0  -7   4        287.00        308.30         7.53 o                         
   1  -7   4         88.08         88.00         4.15 o                         
  -7  -6   4         34.55         38.59         3.23 o                         
  -6  -6   4        131.57        144.62         7.43 o                         
  -5  -6   4          3.90          4.47         1.34 o                         
  -4  -6   4        607.57        551.63        18.20 o                         
  -3  -6   4        453.91        410.72        20.33 o                         
  -2  -6   4        283.66        251.06         7.84 o                         
  -1  -6   4        231.01        234.06         7.27 o                         
   0  -6   4         24.38         20.49         1.36 o                         
   1  -6   4         41.05         42.86         2.16 o                         
   2  -6   4          6.06          8.56         0.96 o                         
  -8  -5   4         83.54         67.61         3.51 o                         
  -7  -5   4        340.93        335.15        16.63 o                         
  -6  -5   4         78.64         75.09         3.92 o                         
  -5  -5   4       1101.08       1188.38        33.34 o                         
  -4  -5   4         69.78         67.74         5.02 o                         
  -3  -5   4        399.56        361.76         9.54 o                         
  -2  -5   4        197.31        159.14         8.99 o                         
  -1  -5   4          5.82          4.86         0.58 o                         
   0  -5   4         11.76          8.25         0.93 o                         
   1  -5   4          5.66          5.46         1.13 o                         
   2  -5   4         74.87         67.59         3.58 o                         
   3  -5   4         92.95        102.83         4.00 o                         
   4  -5   4          1.18          1.41         0.60 o                         
  -8  -4   4         86.70         81.72         4.46 o                         
  -7  -4   4          5.31          7.41         1.25 o                         
  -6  -4   4        120.97        130.80         5.61 o                         
  -5  -4   4          4.54          6.36         1.25 o                         
  -4  -4   4          4.17          9.68         5.16 o                         
  -3  -4   4         13.14         22.51         3.98 o                         
  -2  -4   4        293.03        283.89         6.05 o                         
  -1  -4   4       1412.29       1238.37        13.56 o                         
   0  -4   4        551.75        519.48         7.62 o                         
   1  -4   4          3.35          4.41         0.69 o                         
   2  -4   4        235.87        257.32        11.51 o                         
   3  -4   4        211.39        230.83        10.65 o                         
   4  -4   4         52.13         58.86         4.32 o                         
   5  -4   4         24.51         25.44         2.08 o                         
  -8  -3   4         84.27         77.23         4.44 o                         
  -7  -3   4          5.60          6.79         1.69 o                         
  -6  -3   4         30.15         30.12         3.83 o                         
  -5  -3   4         45.57         48.49         3.13 o                         
  -4  -3   4         98.36         91.52         4.26 o                         
  -3  -3   4        369.23        374.00        10.71 o                         
  -2  -3   4        581.08        519.95        14.84 o                         
  -1  -3   4         85.13         81.27         4.34 o                         
   0  -3   4        134.22        138.16         6.12 o                         
   1  -3   4        133.85        116.24         3.09 o                         
   2  -3   4        310.07        323.29         8.93 o                         
   3  -3   4         21.21         23.33         2.12 o                         
   4  -3   4         25.33         24.52         3.17 o                         
   5  -3   4         14.65         17.46         2.32 o                         
  -8  -2   4         43.24         35.58         4.59 o                         
  -7  -2   4         25.27         24.69         3.43 o                         
  -6  -2   4         81.90         66.79         4.09 o                         
  -5  -2   4         13.20         21.63        10.65 o                         
  -4  -2   4         56.30         64.43         3.27 o                         
  -3  -2   4        370.65        350.49        11.70 o                         
  -2  -2   4       1795.06       1877.64        26.35 o                         
  -1  -2   4       1073.88       1095.26        20.79 o                         
   0  -2   4        420.30        419.81        12.90 o                         
   1  -2   4       1468.46       1450.37        26.03 o                         
   2  -2   4        250.92        258.65         6.24 o                         
   3  -2   4        111.39        117.41         7.71 o                         
   4  -2   4         21.37         20.54         1.74 o                         
   5  -2   4          9.55          9.07         1.35 o                         
   6  -2   4          0.81          2.40         0.94 o                         
  -8  -1   4         15.56         16.85         2.20 o                         
  -7  -1   4         37.64         34.29         3.99 o                         
  -6  -1   4          7.31         10.23         2.45 o                         
  -5  -1   4        660.61        654.88        15.54 o                         
  -4  -1   4         64.35         65.62         2.73 o                         
  -3  -1   4        491.69        531.75        27.06 o                         
  -2  -1   4       2767.90       2811.84        46.58 o                         
  -1  -1   4        447.95        457.31        13.77 o                         
   0  -1   4       5556.27       5212.23       102.77 o                         
   1  -1   4         33.30         35.35         1.50 o                         
   2  -1   4        751.00        801.95        52.61 o                         
   3  -1   4         20.41         21.05         1.45 o                         
   4  -1   4         62.13         71.26         3.14 o                         
   5  -1   4         32.66         28.86         2.51 o                         
   6  -1   4         25.00         26.52         2.09 o                         
   7  -1   4         49.55         54.36         3.18 o                         
  -8   0   4         36.20         40.20         2.96 o                         
  -7   0   4        142.64        147.41         5.76 o                         
  -6   0   4        340.41        347.21        17.51 o                         
  -5   0   4         23.37         26.21         3.66 o                         
  -4   0   4       2166.88       2237.71        57.83 o                         
  -3   0   4       1059.38       1064.25        28.12 o                         
  -2   0   4         35.61         26.78         1.28 o                         
  -1   0   4       3904.87       3746.64        61.52 o                         
   0   0   4       2206.72       2028.69        23.83 o                         
   1   0   4        654.39        749.28        17.08 o                         
   2   0   4        220.44        208.37         5.29 o                         
   3   0   4        419.36        429.47        13.59 o                         
   4   0   4          3.51          4.75         1.11 o                         
   5   0   4         59.04         57.25         2.89 o                         
   6   0   4         91.30         93.86         6.14 o                         
   7   0   4          3.78          2.29         0.96 o                         
  -7   1   4        132.87        134.39         5.08 o                         
  -6   1   4         81.43         82.79         4.59 o                         
  -5   1   4         53.52         52.68         7.69 o                         
  -4   1   4        428.53        422.02        15.69 o                         
  -3   1   4        981.72       1067.98        20.20 o                         
  -2   1   4        684.44        742.99        14.33 o                         
  -1   1   4       1946.16       2184.02        30.04 o                         
   0   1   4        236.30        220.10         6.61 o                         
   1   1   4       3746.40       3668.34        49.27 o                         
   2   1   4        104.28         95.32         3.01 o                         
   3   1   4        716.30        705.59        15.34 o                         
   4   1   4        328.05        351.21         5.71 o                         
   5   1   4         27.94         31.02         2.07 o                         
   6   1   4        355.60        376.35        10.66 o                         
   7   1   4         44.58         48.70         4.06 o                         
   8   1   4         63.78         67.31         2.99 o                         
  -7   2   4          1.82          3.03         1.11 o                         
  -6   2   4         11.28         13.97         2.78 o                         
  -5   2   4          8.16          9.76         1.61 o                         
  -4   2   4        178.82        173.14         7.77 o                         
  -3   2   4         27.25         32.76         1.87 o                         
  -2   2   4        154.98        153.02         4.68 o                         
  -1   2   4       3945.44       3982.24        66.05 o                         
   0   2   4        257.15        324.52        10.01 o                         
   1   2   4         10.70         11.35         1.38 o                         
   2   2   4        466.78        459.81         9.44 o                         
   3   2   4        636.30        657.12        13.21 o                         
   4   2   4          3.92          3.19         0.78 o                         
   5   2   4         17.75         15.86         1.14 o                         
   6   2   4        147.42        154.32         5.10 o                         
   7   2   4         60.51         59.45         3.74 o                         
   8   2   4         97.51         93.92         4.82 o                         
  -6   3   4          0.11          0.54         0.49 o                         
  -5   3   4        344.40        344.59        16.99 o                         
  -4   3   4         97.54         94.42         4.86 o                         
  -3   3   4        206.24        206.55         6.20 o                         
  -2   3   4        496.55        552.58         9.81 o                         
  -1   3   4       2351.96       2220.69        53.94 o                         
   0   3   4        133.97        122.94         5.60 o                         
   1   3   4       1518.41       1530.32        36.97 o                         
   2   3   4       2150.27       2207.49        48.22 o                         
   3   3   4         28.20         24.78         2.45 o                         
   4   3   4         70.76         73.37         3.51 o                         
   5   3   4        741.34        711.22        16.53 o                         
   6   3   4         15.70         18.18         4.57 o                         
   7   3   4         40.59         41.60         4.30 o                         
   8   3   4         76.90         75.61         4.45 o                         
  -6   4   4         98.85         84.86         4.03 o                         
  -5   4   4         10.15          8.49         1.28 o                         
  -4   4   4        214.49        208.77         6.17 o                         
  -3   4   4          5.00          5.14         0.88 o                         
  -2   4   4         79.81         71.11         2.90 o                         
  -1   4   4          3.04          2.48         0.56 o                         
   0   4   4        460.60        467.50        27.61 o                         
   1   4   4        614.42        584.40        14.93 o                         
   2   4   4       1113.96       1159.98        21.99 o                         
   3   4   4         51.20         70.31         4.96 o                         
   4   4   4          5.12          7.61         1.02 o                         
   5   4   4         25.65         24.07         1.91 o                         
   6   4   4         10.00         12.11         1.72 o                         
   7   4   4         41.80         44.29         3.11 o                         
   8   4   4         11.91         11.48         1.42 o                         
  -5   5   4          8.12         10.05         1.05 o                         
  -4   5   4         74.85         68.42         3.65 o                         
  -3   5   4        121.54        118.53         5.47 o                         
  -2   5   4        112.74        100.12         5.11 o                         
  -1   5   4        315.46        303.08         6.51 o                         
   0   5   4         63.89         52.05         2.63 o                         
   1   5   4          8.10         10.76         1.24 o                         
   2   5   4       1005.83        942.65        16.58 o                         
   3   5   4         73.19         72.57         3.78 o                         
   4   5   4        179.93        181.14         6.35 o                         
   5   5   4         67.33         66.39         2.86 o                         
   6   5   4         81.30         81.37         3.65 o                         
   7   5   4         80.74         76.33         5.91 o                         
   8   5   4         50.18         51.83         2.89 o                         
  -4   6   4          0.12          0.33         0.35 o                         
  -3   6   4         27.60         22.84         2.68 o                         
  -2   6   4         91.65         77.25         6.17 o                         
  -1   6   4          1.79          2.97         1.02 o                         
   0   6   4        205.98        183.71         5.27 o                         
   1   6   4        911.11        821.14        13.13 o                         
   2   6   4        153.71        161.30         5.21 o                         
   3   6   4         39.56         32.78         1.99 o                         
   4   6   4        422.34        408.27         7.34 o                         
   5   6   4        309.82        323.80         7.12 o                         
   6   6   4         59.75         57.38         3.77 o                         
   7   6   4         49.27         52.29         4.62 o                         
   8   6   4         47.28         54.65         3.86 o                         
  -3   7   4        176.16        171.17         6.77 o                         
  -2   7   4         37.46         36.77         2.55 o                         
  -1   7   4        197.45        217.03         8.49 o                         
   0   7   4        637.22        690.23        16.71 o                         
   1   7   4         60.92         69.77         6.27 o                         
   2   7   4        715.70        748.23        18.14 o                         
   3   7   4         40.33         32.71         2.34 o                         
   4   7   4         85.96         76.91         3.13 o                         
   5   7   4         31.77         30.06         1.94 o                         
   6   7   4          2.72          2.73         1.15 o                         
   7   7   4         14.93         15.64         2.35 o                         
  -1   8   4        146.60        154.30         4.95 o                         
   0   8   4        242.27        263.53        12.58 o                         
   1   8   4         17.39         18.38         2.04 o                         
   2   8   4        140.93        153.74         6.29 o                         
   3   8   4        564.51        590.58        14.76 o                         
   4   8   4         81.75         90.17         4.63 o                         
   5   8   4         86.33         91.59         4.48 o                         
   6   8   4         63.24         68.56         4.69 o                         
   7   8   4         31.66         37.10         2.89 o                         
   1   9   4         10.40         13.34         1.69 o                         
   2   9   4        195.69        234.55         6.65 o                         
   3   9   4        314.17        364.32         9.17 o                         
   4   9   4          8.06         12.38         1.41 o                         
   5   9   4         81.52         97.99         5.42 o                         
  -6  -7   5         11.47         10.78         1.04 o                         
  -5  -7   5          4.44          6.51         1.37 o                         
  -4  -7   5        461.64        447.04        14.02 o                         
  -3  -7   5        243.32        233.86        14.92 o                         
  -2  -7   5          2.67          4.11         0.82 o                         
  -1  -7   5        156.12        157.08        12.17 o                         
   0  -7   5        312.24        310.71        11.15 o                         
  -7  -6   5         26.92         31.61         2.68 o                         
  -6  -6   5         30.91         27.98         3.24 o                         
  -5  -6   5        183.29        199.22         6.80 o                         
  -4  -6   5        215.63        197.92         9.05 o                         
  -3  -6   5          9.57          7.48         1.20 o                         
  -2  -6   5         64.93         65.86         3.55 o                         
  -1  -6   5        175.07        170.47         4.86 o                         
   0  -6   5        255.49        232.80        12.22 o                         
   1  -6   5         28.03         24.35         2.64 o                         
   2  -6   5        154.55        154.42         6.12 o                         
  -7  -5   5         14.45         16.03         1.46 o                         
  -6  -5   5         31.10         29.19         3.20 o                         
  -5  -5   5        213.50        222.28        16.67 o                         
  -4  -5   5        479.63        459.84        16.21 o                         
  -3  -5   5          4.23          5.30         1.05 o                         
  -2  -5   5        979.25        871.04        18.72 o                         
  -1  -5   5       1491.06       1292.76        25.70 o                         
   0  -5   5        159.90        154.22         3.94 o                         
   1  -5   5        230.79        232.33         6.30 o                         
   2  -5   5         64.28         64.50         3.35 o                         
   3  -5   5          4.83          5.42         0.82 o                         
  -8  -4   5         89.30         76.69         3.93 o                         
  -7  -4   5          0.05          0.02         0.39 o                         
  -6  -4   5        155.86        157.65        12.20 o                         
  -5  -4   5        557.07        566.67        19.55 o                         
  -4  -4   5         12.65         13.45         2.25 o                         
  -3  -4   5        773.12        698.47        15.15 o                         
  -2  -4   5        308.03        284.36         5.56 o                         
  -1  -4   5        116.65        100.01         2.23 o                         
   0  -4   5         54.64         55.61         1.81 o                         
   1  -4   5         12.94         14.25         1.37 o                         
   2  -4   5        148.45        148.92         5.67 o                         
   3  -4   5          9.62          7.92         1.23 o                         
   4  -4   5         54.22         56.71         3.91 o                         
  -8  -3   5         27.08         22.68         2.10 o                         
  -7  -3   5        354.15        336.81        12.81 o                         
  -6  -3   5        278.27        269.08        14.17 o                         
  -5  -3   5          2.04          2.55         0.87 o                         
  -4  -3   5        649.78        684.40        19.17 o                         
  -3  -3   5       1206.94       1155.61        15.79 o                         
  -2  -3   5         29.31         35.93         2.54 o                         
  -1  -3   5         42.05         39.49         1.61 o                         
   0  -3   5          7.81          8.71         0.72 o                         
   1  -3   5        517.72        483.21         9.38 o                         
   2  -3   5          1.10          1.79         0.72 o                         
   3  -3   5        164.25        164.56         7.30 o                         
   4  -3   5          2.38          2.74         0.80 o                         
   5  -3   5          0.24          0.57         0.65 o                         
  -8  -2   5          4.17          5.51         1.25 o                         
  -7  -2   5         74.28         74.89         3.75 o                         
  -6  -2   5         83.91         71.42         5.49 o                         
  -5  -2   5         26.45         29.16         1.99 o                         
  -4  -2   5        859.27        802.73        14.03 o                         
  -3  -2   5        477.54        470.36        14.91 o                         
  -2  -2   5          6.38          8.31         1.17 o                         
  -1  -2   5         30.59         40.68         2.09 o                         
   0  -2   5         17.70          9.59         1.07 o                         
   1  -2   5         72.81         82.52         4.89 o                         
   2  -2   5        557.41        546.34        10.38 o                         
   3  -2   5         13.52         10.27         1.23 o                         
   4  -2   5         65.40         75.87         3.34 o                         
   5  -2   5         91.24         92.54         9.10 o                         
   6  -2   5         50.71         54.34         3.30 o                         
  -8  -1   5         81.00         83.18         4.57 o                         
  -7  -1   5          2.20          3.75         1.47 o                         
  -6  -1   5         64.72         57.38         3.51 o                         
  -5  -1   5         79.66         96.98         7.70 o                         
  -4  -1   5        126.60        123.51         3.99 o                         
  -3  -1   5        153.67        187.44        11.11 o                         
  -2  -1   5       1835.17       2006.86        49.39 o                         
  -1  -1   5        405.28        368.25        11.68 o                         
   0  -1   5       1346.24       1450.01        20.79 o                         
   1  -1   5        205.25        244.19        17.68 o                         
   2  -1   5         56.12         64.97         4.88 o                         
   3  -1   5        381.59        397.94         7.43 o                         
   4  -1   5         14.33         13.51         1.24 o                         
   5  -1   5         29.39         24.40         2.54 o                         
   6  -1   5         47.49         48.15         3.80 o                         
  -7   0   5         50.61         55.78         4.66 o                         
  -6   0   5          1.92          2.04         1.28 o                         
  -5   0   5         55.41         48.40         4.85 o                         
  -4   0   5        379.01        387.70        15.02 o                         
  -3   0   5       1136.10       1357.64        35.85 o                         
  -2   0   5         34.32         36.13         1.53 o                         
  -1   0   5       6279.04       6121.47        99.88 o                         
   0   0   5       2623.78       2781.86        80.34 o                         
   1   0   5        175.65        184.00         7.97 o                         
   2   0   5       2921.09       2868.07        69.32 o                         
   4   0   5         31.71         35.53         1.85 o                         
   5   0   5         82.79         79.10         3.48 o                         
   6   0   5         33.52         36.26         3.65 o                         
   7   0   5          2.60          1.90         0.81 o                         
  -7   1   5         65.54         68.30         3.32 o                         
  -6   1   5          4.20          4.51         1.78 o                         
  -5   1   5        160.96        150.18        10.11 o                         
  -4   1   5        126.90        130.33         5.61 o                         
  -3   1   5          4.85          8.52         1.67 o                         
  -2   1   5       1512.29       1663.50        24.17 o                         
  -1   1   5        121.49        164.14         3.68 o                         
   0   1   5        227.60        240.69         4.52 o                         
   1   1   5        281.13        314.14         5.77 o                         
   2   1   5        642.97        638.18        17.92 o                         
   3   1   5         16.61         17.57         1.45 o                         
   4   1   5         57.20         67.68         2.18 o                         
   5   1   5          6.04          5.92         0.86 o                         
   6   1   5        231.28        236.91         7.90 o                         
   7   1   5          3.78          3.18         1.15 o                         
  -7   2   5          7.07          5.33         1.26 o                         
  -6   2   5          1.74          2.45         1.39 o                         
  -5   2   5        501.67        498.60        19.18 o                         
  -4   2   5         30.37         36.08        12.25 o                         
  -3   2   5        754.27        803.23        15.67 o                         
  -2   2   5        762.55        776.51        15.38 o                         
  -1   2   5        210.64        160.62         3.77 o                         
   0   2   5        125.94        115.42         7.34 o                         
   1   2   5        181.28        272.05         6.43 o                         
   2   2   5       1758.24       1784.39        44.33 o                         
   3   2   5        701.48        758.23        15.24 o                         
   4   2   5        172.68        175.37         3.76 o                         
   5   2   5       1176.21       1125.97        21.17 o                         
   6   2   5          9.43         10.89         1.36 o                         
   7   2   5        294.31        291.00        10.83 o                         
   8   2   5        184.42        180.08        25.71 o                         
  -6   3   5          1.49          1.09         0.99 o                         
  -5   3   5        220.95        233.99         7.76 o                         
  -4   3   5         25.78         32.57         2.83 o                         
  -3   3   5         82.09         78.45         3.40 o                         
  -2   3   5       1465.51       1633.83        24.96 o                         
  -1   3   5        743.38        870.90        24.15 o                         
   0   3   5        192.63        212.16         8.38 o                         
   1   3   5       3275.93       3180.02        53.76 o                         
   2   3   5        343.76        371.92        12.38 o                         
   3   3   5         11.83         11.35         1.82 o                         
   4   3   5        627.44        670.03        11.97 o                         
   5   3   5        861.88        848.04        13.36 o                         
   6   3   5        386.63        404.02        11.33 o                         
   7   3   5         80.64         93.68         6.91 o                         
   8   3   5        129.88        127.28         5.53 o                         
  -5   4   5          6.74          6.40         1.11 o                         
  -4   4   5         13.15         16.78         1.98 o                         
  -3   4   5        120.04        118.15         4.55 o                         
  -2   4   5        336.73        346.15         6.23 o                         
  -1   4   5        196.06        214.76         6.75 o                         
   0   4   5        181.68        208.64         8.95 o                         
   1   4   5        941.02        966.39        34.82 o                         
   2   4   5         52.65         64.75         3.02 o                         
   3   4   5         88.02         89.36         2.86 o                         
   4   4   5        181.44        185.98         4.62 o                         
   5   4   5          4.50         11.24         2.01 o                         
   6   4   5         48.47         47.25         2.72 o                         
   7   4   5        107.79        107.49         3.99 o                         
   8   4   5         10.64         11.13         1.37 o                         
  -5   5   5         16.19         11.16         1.41 o                         
  -4   5   5         16.13         12.86         2.05 o                         
  -3   5   5         34.79         32.92         3.71 o                         
  -2   5   5        197.64        192.27         7.37 o                         
  -1   5   5          6.04          5.66         1.49 o                         
   0   5   5        767.78        709.08        16.61 o                         
   1   5   5       1434.49       1372.27        27.99 o                         
   2   5   5         45.46         39.01         1.90 o                         
   3   5   5       2396.45       2361.96        27.15 o                         
   4   5   5         12.12         13.67         1.84 o                         
   5   5   5        258.12        264.95         9.07 o                         
   6   5   5         61.16         55.39         3.63 o                         
   7   5   5         61.71         61.78         3.56 o                         
   8   5   5          1.16          1.09         0.97 o                         
  -4   6   5         97.95         88.33         5.73 o                         
  -3   6   5        126.36        115.93         4.62 o                         
  -2   6   5         67.26         65.05         3.82 o                         
  -1   6   5        230.47        228.66         6.58 o                         
   0   6   5        101.58        100.06         5.21 o                         
   1   6   5         13.43         17.88         2.21 o                         
   2   6   5        177.54        166.50         6.95 o                         
   3   6   5         79.79         86.31         3.75 o                         
   4   6   5         76.70         70.69         3.46 o                         
   5   6   5          0.63          2.81         1.48 o                         
   6   6   5          5.22         10.75         2.76 o                         
   7   6   5         43.11         41.69         3.98 o                         
   8   6   5         39.06         37.23         2.99 o                         
  -2   7   5        243.32        224.70         9.69 o                         
  -1   7   5          8.99          9.40         1.52 o                         
   0   7   5          4.49          3.56         1.19 o                         
   1   7   5         12.09         19.69         9.52 o                         
   2   7   5         16.09         15.79         2.10 o                         
   3   7   5          3.72          3.81         1.15 o                         
   4   7   5        296.49        307.29         9.84 o                         
   5   7   5        109.23        120.38         5.61 o                         
   6   7   5         85.64         85.06         4.27 o                         
   7   7   5         19.99         21.14         2.57 o                         
  -1   8   5        115.74        119.02         3.31 o                         
   0   8   5         45.31         39.50         2.13 o                         
   1   8   5         19.27         20.84         4.23 o                         
   2   8   5         41.85         36.84         2.89 o                         
   3   8   5        157.79        169.91         6.57 o                         
   4   8   5          2.26          1.27         0.69 o                         
   5   8   5          8.84          7.73         1.33 o                         
   6   8   5        208.90        233.65         6.73 o                         
   1   9   5         14.20         16.10         1.92 o                         
   2   9   5         69.61         92.73         3.68 o                         
   3   9   5         35.01         43.83         3.27 o                         
   4   9   5         70.45         91.40         3.74 o                         
   5   9   5         75.94         91.62         4.94 o                         
  -5  -7   6         71.68         84.61         6.88 o                         
  -4  -7   6         22.71         24.30         2.46 o                         
  -3  -7   6         38.76         40.42         2.19 o                         
  -2  -7   6          1.95          2.53         0.56 o                         
  -1  -7   6         32.26         31.09         2.34 o                         
  -6  -6   6        125.69        135.49         5.57 o                         
  -5  -6   6        171.73        178.89         6.11 o                         
  -4  -6   6         34.44         31.18         3.35 o                         
  -3  -6   6        232.53        207.21         5.41 o                         
  -2  -6   6        288.66        280.81         7.98 o                         
  -1  -6   6          1.83          2.18         0.63 o                         
   0  -6   6        313.53        289.07        10.81 o                         
   1  -6   6         84.82         94.08         4.77 o                         
  -7  -5   6          0.32          0.32         0.52 o                         
  -6  -5   6        175.70        178.23         5.75 o                         
  -5  -5   6        203.99        219.86        13.70 o                         
  -4  -5   6         15.30         13.95         2.44 o                         
  -3  -5   6        112.20        103.23         4.53 o                         
  -2  -5   6         77.15         68.18         3.65 o                         
  -1  -5   6          1.90          1.94         0.60 o                         
   0  -5   6         73.55         69.78         2.97 o                         
   1  -5   6          4.17          4.78         0.68 o                         
   2  -5   6        338.89        340.23         8.46 o                         
   3  -5   6          1.89          1.27         0.58 o                         
  -7  -4   6         44.06         43.85         2.34 o                         
  -6  -4   6          4.67          7.24         1.71 o                         
  -5  -4   6        185.89        188.36         7.39 o                         
  -4  -4   6         14.79         17.28         1.91 o                         
  -3  -4   6        113.27        102.98         6.38 o                         
  -2  -4   6        613.97        554.79        18.19 o                         
  -1  -4   6          6.56          6.70         0.72 o                         
   0  -4   6        742.75        686.49        10.91 o                         
   1  -4   6        281.49        273.40         5.83 o                         
   2  -4   6         41.82         38.60         2.70 o                         
   3  -4   6        418.01        453.14        10.69 o                         
   4  -4   6         90.51         84.65         4.31 o                         
  -7  -3   6        330.11        303.67        11.37 o                         
  -6  -3   6        241.53        248.05        11.19 o                         
  -5  -3   6          6.30          9.27         2.08 o                         
  -4  -3   6        424.98        427.21         9.30 o                         
  -3  -3   6        655.16        675.62         9.54 o                         
  -2  -3   6         27.32         25.70         2.01 o                         
  -1  -3   6        301.08        301.23         5.73 o                         
   0  -3   6        573.83        513.75         8.33 o                         
   1  -3   6        111.56        112.56         3.33 o                         
   2  -3   6        708.04        722.26        11.48 o                         
   3  -3   6        396.48        379.65        10.24 o                         
   4  -3   6         40.84         41.17         2.55 o                         
   5  -3   6         19.67         22.37         1.99 o                         
  -7  -2   6        104.43         83.54         5.04 o                         
  -6  -2   6         28.64         21.66         2.90 o                         
  -5  -2   6        156.42        159.39         8.62 o                         
  -4  -2   6        110.81        101.56         3.20 o                         
  -3  -2   6        154.57        166.97         4.70 o                         
  -2  -2   6        134.33        155.16         4.19 o                         
  -1  -2   6          3.81          3.98         0.66 o                         
   0  -2   6         97.36         97.29         2.66 o                         
   1  -2   6        125.74        117.45         2.89 o                         
   2  -2   6        324.62        310.38         6.19 o                         
   3  -2   6        697.01        699.65        16.14 o                         
   4  -2   6          5.70          4.54         1.11 o                         
   5  -2   6         86.99        104.25         5.77 o                         
  -7  -1   6         13.43         13.30         2.28 o                         
  -6  -1   6         19.34         24.87         2.23 o                         
  -5  -1   6        350.24        347.04        13.59 o                         
  -4  -1   6        237.48        259.71        30.22 o                         
  -3  -1   6         53.00         54.27         2.22 o                         
  -2  -1   6         94.36        115.90         6.08 o                         
  -1  -1   6        770.74        780.44        15.26 o                         
   0  -1   6        924.85        990.73        15.26 o                         
   1  -1   6        136.81        156.17        12.05 o                         
   2  -1   6        215.39        200.69         3.98 o                         
   3  -1   6        123.10        120.04         3.13 o                         
   4  -1   6         25.59         30.96         2.16 o                         
   5  -1   6        335.23        337.33        21.10 o                         
   6  -1   6         34.67         45.83         3.46 o                         
  -7   0   6          2.24          2.32         1.19 o                         
  -6   0   6         29.77         33.58         3.98 o                         
  -5   0   6         56.54         48.96         4.92 o                         
  -4   0   6        183.51        197.02        14.63 o                         
  -3   0   6        227.02        239.98         7.30 o                         
  -2   0   6        945.55       1024.24        27.95 o                         
  -1   0   6         33.95         35.23         2.92 o                         
   0   0   6         46.55         66.27         8.07 o                         
   1   0   6        768.69        789.35        18.68 o                         
   2   0   6        233.34        222.86         9.27 o                         
   3   0   6         48.90         51.97         1.97 o                         
   4   0   6         15.07         12.85         1.19 o                         
   5   0   6        377.01        392.62         8.91 o                         
   6   0   6         56.99         59.85         4.56 o                         
   7   0   6          1.02          1.98         0.74 o                         
  -7   1   6          0.15          0.37         0.77 o                         
  -6   1   6         70.34         72.77         4.01 o                         
  -5   1   6         14.96         13.80         1.98 o                         
  -4   1   6         18.30         17.78         2.66 o                         
  -3   1   6         14.58         20.67         1.33 o                         
  -2   1   6        152.39        159.05         4.17 o                         
  -1   1   6         69.97         47.26         2.35 o                         
   0   1   6         82.18         87.64         4.60 o                         
   1   1   6        384.85        450.80         8.64 o                         
   2   1   6          6.42          4.79         1.12 o                         
   3   1   6       1000.20       1087.09        17.35 o                         
   4   1   6          5.83          7.46         0.78 o                         
   5   1   6         12.02         11.84         1.39 o                         
   6   1   6         57.96         57.86         3.98 o                         
   7   1   6          8.85          9.31         2.23 o                         
  -6   2   6        106.14        106.99         6.68 o                         
  -5   2   6        395.96        404.35        11.44 o                         
  -4   2   6         10.78         13.58         1.91 o                         
  -3   2   6         17.82         20.82         1.44 o                         
  -2   2   6        507.35        556.53        17.52 o                         
  -1   2   6        215.48        198.29         5.73 o                         
   0   2   6        869.20        966.64        38.10 o                         
   1   2   6        946.18        885.49        16.94 o                         
   2   2   6         66.93         82.89         4.81 o                         
   3   2   6       1261.63       1201.02        32.52 o                         
   4   2   6        301.23        273.38         5.75 o                         
   5   2   6         52.70         43.87         2.17 o                         
   6   2   6         24.59         24.83         2.11 o                         
   7   2   6         25.43         25.16         1.69 o                         
  -6   3   6        168.00        161.93         7.56 o                         
  -5   3   6        228.91        216.10        10.79 o                         
  -4   3   6         47.90         51.08         6.20 o                         
  -3   3   6        495.89        491.67         8.90 o                         
  -2   3   6         15.45         20.31         1.61 o                         
  -1   3   6        268.32        313.94        11.32 o                         
   0   3   6         29.55         46.59         2.82 o                         
   1   3   6         12.34         19.27         1.59 o                         
   2   3   6        185.46        174.12         7.81 o                         
   3   3   6        121.25        153.61         4.50 o                         
   4   3   6       1212.02       1212.52        33.41 o                         
   5   3   6         18.64         20.73         1.38 o                         
   6   3   6        173.96        170.88         5.44 o                         
   7   3   6         95.98         91.54         4.36 o                         
   8   3   6        116.74        108.28         7.97 o                         
  -5   4   6         39.42         40.63         6.93 o                         
  -4   4   6         23.47         21.72         2.21 o                         
  -3   4   6        280.82        286.78         9.30 o                         
  -2   4   6         14.41         13.76         1.24 o                         
  -1   4   6        138.58        142.93         5.56 o                         
   0   4   6         30.71         29.81         1.97 o                         
   1   4   6          3.88          2.85         0.57 o                         
   2   4   6         96.68         84.77         3.12 o                         
   3   4   6        293.52        301.75         6.14 o                         
   4   4   6        153.41        151.39         4.23 o                         
   5   4   6         64.23         68.04         2.88 o                         
   6   4   6        331.56        318.82         7.91 o                         
   7   4   6        266.98        271.01         6.69 o                         
   8   4   6         12.96         12.85         1.35 o                         
  -4   5   6         35.69         30.37         4.53 o                         
  -3   5   6        215.02        206.28         7.28 o                         
  -2   5   6         77.35         76.08         4.37 o                         
  -1   5   6         61.92         63.90         3.14 o                         
   0   5   6        131.55        129.75         8.14 o                         
   1   5   6        117.85        109.76        12.46 o                         
   2   5   6        139.75        127.98         4.32 o                         
   3   5   6        703.73        690.94        13.89 o                         
   4   5   6         77.55         83.54         3.10 o                         
   5   5   6        184.96        174.89         5.61 o                         
   6   5   6       1019.18       1018.45        15.36 o                         
   7   5   6        189.56        192.28         6.52 o                         
   8   5   6        219.33        199.89         8.19 o                         
  -4   6   6         70.77         56.97         3.17 o                         
  -3   6   6          8.48          9.12         1.25 o                         
  -2   6   6          7.72          7.10         1.31 o                         
  -1   6   6          2.71          1.58         0.86 o                         
   0   6   6        626.95        633.56        22.55 o                         
   1   6   6         39.46         45.92         3.45 o                         
   2   6   6        766.63        775.33        18.26 o                         
   3   6   6         83.92         88.31         6.02 o                         
   4   6   6        310.42        326.93        14.73 o                         
   5   6   6       1405.60       1308.36        39.04 o                         
   6   6   6         15.07         16.60         3.35 o                         
   7   6   6         87.42         92.39         6.88 o                         
  -2   7   6        159.92        144.77        13.61 o                         
  -1   7   6        143.75        147.70        16.20 o                         
   0   7   6          3.99          3.01         0.77 o                         
   1   7   6        654.70        657.77        16.17 o                         
   2   7   6         11.29         18.60         4.48 o                         
   3   7   6        113.93        120.18         8.22 o                         
   4   7   6        385.95        398.61        16.66 o                         
   5   7   6         35.12         39.30         4.44 o                         
   6   7   6          3.10          2.38         1.33 o                         
   7   7   6          4.30          5.49         1.31 o                         
  -1   8   6         22.39         22.79         2.27 o                         
   0   8   6         14.03         13.42         1.49 o                         
   1   8   6         10.43         12.86         1.62 o                         
   2   8   6          4.45          5.72         1.72 o                         
   3   8   6          0.71          2.11         1.38 o                         
   4   8   6         69.41         73.22         5.72 o                         
   5   8   6         13.71         12.72         2.35 o                         
   6   8   6         47.67         50.63         3.99 o                         
   2   9   6         37.89         44.50         3.39 o                         
   3   9   6         57.86         70.67         4.58 o                         
   4   9   6          9.15          8.48         1.60 o                         
  -5  -6   7          3.66          2.75         0.68 o                         
  -4  -6   7         56.63         58.90         3.02 o                         
  -3  -6   7          2.98          2.85         0.71 o                         
  -2  -6   7          6.49          5.65         0.95 o                         
  -1  -6   7          5.37          5.45         1.24 o                         
   0  -6   7        102.02         92.31         4.68 o                         
  -6  -5   7         51.99         57.86         2.80 o                         
  -5  -5   7          0.40          0.50         0.41 o                         
  -4  -5   7         11.52         11.51         1.56 o                         
  -3  -5   7         24.08         24.70         2.18 o                         
  -2  -5   7         14.33         15.92         1.69 o                         
  -1  -5   7        159.86        152.62         8.04 o                         
   0  -5   7         63.37         60.12         4.47 o                         
   1  -5   7          3.40          3.00         0.61 o                         
   2  -5   7         12.93         11.78         1.56 o                         
  -7  -4   7         56.62         56.79         2.50 o                         
  -6  -4   7         68.81         78.95         5.13 o                         
  -5  -4   7         59.36         55.88         2.69 o                         
  -4  -4   7        234.20        243.50         6.39 o                         
  -3  -4   7         93.52        102.99         8.03 o                         
  -2  -4   7        298.99        297.68         7.10 o                         
  -1  -4   7        483.90        488.06        17.32 o                         
   0  -4   7         15.10         18.22         1.56 o                         
   1  -4   7        113.89        110.83         3.87 o                         
   2  -4   7         77.66         74.13         2.90 o                         
   3  -4   7         21.45         19.98         2.23 o                         
  -7  -3   7        139.01        127.81         4.37 o                         
  -6  -3   7        191.47        187.31         8.97 o                         
  -5  -3   7         31.74         34.51         1.91 o                         
  -4  -3   7        450.48        454.04         9.72 o                         
  -3  -3   7        354.06        364.94         8.31 o                         
  -2  -3   7        345.94        328.42         6.34 o                         
  -1  -3   7        555.12        530.15        10.21 o                         
   0  -3   7         17.90         20.74         1.23 o                         
   1  -3   7        483.09        460.79        16.59 o                         
   2  -3   7        454.42        461.40        15.02 o                         
   3  -3   7          1.31          0.51         0.90 o                         
   4  -3   7          7.14          9.15         1.62 o                         
  -7  -2   7        201.42        175.70         7.31 o                         
  -6  -2   7         21.63         18.71         2.57 o                         
  -5  -2   7        320.94        335.59         9.66 o                         
  -4  -2   7         16.98         17.60         1.44 o                         
  -3  -2   7         15.18         18.89         1.37 o                         
  -2  -2   7          3.18          4.76         0.68 o                         
  -1  -2   7        159.55        155.21         3.78 o                         
   0  -2   7        346.01        345.01         5.58 o                         
   1  -2   7         85.73         86.71         2.33 o                         
   2  -2   7        225.27        210.56         4.47 o                         
   3  -2   7         20.62         19.62         1.68 o                         
   4  -2   7         12.74         14.27         2.34 o                         
   5  -2   7        124.61        120.06         5.86 o                         
  -7  -1   7         56.98         61.23         4.40 o                         
  -6  -1   7         30.65         27.61         3.54 o                         
  -5  -1   7        570.43        565.62        19.03 o                         
  -4  -1   7          0.94          1.75         0.55 o                         
  -3  -1   7         19.66         23.75         1.32 o                         
  -2  -1   7         21.29         24.27         1.15 o                         
  -1  -1   7        189.91        202.44         4.96 o                         
   0  -1   7          8.08         15.43         1.41 o                         
   1  -1   7        703.87        665.30         9.12 o                         
   2  -1   7       1786.69       1766.99        18.94 o                         
   3  -1   7          5.76          5.03         0.81 o                         
   4  -1   7       1268.18       1270.34        25.67 o                         
   5  -1   7        490.00        502.09        33.39 o                         
   6  -1   7         93.44         95.18         4.72 o                         
  -7   0   7          2.20          4.20         1.27 o                         
  -6   0   7        228.52        216.87        10.48 o                         
  -5   0   7        134.47        116.15         7.78 o                         
  -4   0   7         42.57         44.47         3.22 o                         
  -3   0   7        116.38        143.40         3.89 o                         
  -2   0   7         22.13         21.38         1.53 o                         
  -1   0   7        397.06        426.71        14.55 o                         
   0   0   7        114.44        108.85         4.52 o                         
   1   0   7        620.80        643.05        13.99 o                         
   2   0   7         58.27         54.10         1.86 o                         
   3   0   7        184.88        190.43         4.07 o                         
   4   0   7        447.83        438.66         7.28 o                         
   5   0   7         84.22         89.81         3.66 o                         
   6   0   7         59.50         74.87         4.75 o                         
  -7   1   7        245.93        270.47         9.58 o                         
  -6   1   7         66.69         68.75         5.29 o                         
  -5   1   7         56.66         53.91         5.19 o                         
  -4   1   7          2.73          2.78         0.89 o                         
  -3   1   7         12.05         14.68         1.40 o                         
  -2   1   7          9.43          6.42         0.89 o                         
  -1   1   7        147.68        155.92         9.39 o                         
   0   1   7         62.40         49.10         3.71 o                         
   1   1   7         24.43         25.93         1.87 o                         
   2   1   7        218.30        203.64         5.00 o                         
   3   1   7        327.37        331.96         6.31 o                         
   4   1   7         24.02         25.67         2.31 o                         
   5   1   7        119.97        128.01         4.45 o                         
   6   1   7         34.53         43.80         6.26 o                         
   7   1   7        142.98        156.36         6.39 o                         
  -6   2   7         65.85         65.62         3.32 o                         
  -5   2   7        135.25        136.01         9.74 o                         
  -4   2   7          2.09          2.01         1.01 o                         
  -3   2   7         37.33         43.26         2.18 o                         
  -2   2   7        705.96        739.01        15.23 o                         
  -1   2   7         13.24         25.34         2.68 o                         
   0   2   7        620.35        661.49        19.62 o                         
   1   2   7         52.30         41.47         2.33 o                         
   2   2   7        389.31        383.19         7.76 o                         
   3   2   7        180.59        185.44         3.55 o                         
   4   2   7        511.34        495.13         8.73 o                         
   5   2   7          6.36          6.51         1.99 o                         
   6   2   7        147.44        148.71         6.02 o                         
   7   2   7        123.83        120.19         4.67 o                         
  -6   3   7         90.72         93.29         5.00 o                         
  -5   3   7          2.17          5.08         1.65 o                         
  -4   3   7         76.59         80.68         6.55 o                         
  -3   3   7        162.22        149.22         4.33 o                         
  -2   3   7         35.56         34.80         2.08 o                         
  -1   3   7          9.93          7.18         0.99 o                         
   0   3   7        180.67        207.44         4.99 o                         
   1   3   7        296.30        259.92         6.12 o                         
   2   3   7        845.34        827.23        10.91 o                         
   3   3   7          4.27          4.31         0.69 o                         
   4   3   7          2.41          3.55         0.70 o                         
   5   3   7        337.53        316.00         7.90 o                         
   6   3   7         32.39         32.25         2.21 o                         
   7   3   7         11.21         12.84         1.55 o                         
  -5   4   7         31.72         37.41         3.45 o                         
  -4   4   7        192.49        192.96         6.72 o                         
  -3   4   7        300.97        294.38         9.33 o                         
  -2   4   7        389.16        410.82         8.05 o                         
  -1   4   7        150.80        151.74         5.98 o                         
   0   4   7         77.61         95.87         3.15 o                         
   1   4   7        125.43        129.38         3.70 o                         
   2   4   7        109.73         96.40         3.07 o                         
   3   4   7         89.75         83.03         2.86 o                         
   4   4   7         37.26         37.62         2.40 o                         
   5   4   7         37.49         37.33         2.50 o                         
   6   4   7        238.91        230.74         7.82 o                         
   7   4   7          7.95          7.56         1.07 o                         
  -4   5   7        103.87         92.68         8.43 o                         
  -3   5   7         40.87         38.54         2.85 o                         
  -2   5   7         11.36         11.35         1.41 o                         
  -1   5   7         84.02         80.04         9.32 o                         
   0   5   7         43.50         47.10         2.65 o                         
   1   5   7          8.25          8.36         1.19 o                         
   2   5   7        296.34        281.48         8.67 o                         
   3   5   7         49.97         44.38         2.57 o                         
   4   5   7         75.65         69.25         3.29 o                         
   5   5   7        176.53        158.18         5.32 o                         
   6   5   7         45.14         40.22         2.42 o                         
   7   5   7          0.87          2.45         0.79 o                         
  -3   6   7         50.00         47.59         5.86 o                         
  -2   6   7         49.53         51.19         3.20 o                         
  -1   6   7         52.46         54.94         5.83 o                         
   0   6   7          0.29          5.37         1.97 o                         
   1   6   7        614.40        615.13        22.12 o                         
   2   6   7         50.44         44.69         4.00 o                         
   3   6   7          1.43          8.25         3.04 o                         
   4   6   7         95.99         99.14         4.18 o                         
   5   6   7        167.58        155.47         6.43 o                         
   6   6   7          4.53          3.80         1.02 o                         
   7   6   7          6.17          8.35         1.65 o                         
  -2   7   7         34.78         31.78         4.37 o                         
  -1   7   7         40.97         41.15         6.14 o                         
   0   7   7          7.48          7.54         1.33 o                         
   1   7   7         85.90         88.55         4.66 o                         
   2   7   7        218.08        220.54         7.93 o                         
   3   7   7          9.36          8.58         1.56 o                         
   4   7   7        658.63        695.23        23.85 o                         
   5   7   7        210.05        217.72        10.88 o                         
   6   7   7          7.78          7.06         1.78 o                         
   7   7   7        300.69        289.34         9.91 o                         
   0   8   7         77.63         84.21         5.12 o                         
   1   8   7         14.09         13.27         1.56 o                         
   2   8   7         27.05         24.03         2.18 o                         
   3   8   7        197.10        209.18        10.06 o                         
   4   8   7         85.24         86.56         6.00 o                         
   5   8   7          0.23          0.65         0.81 o                         
   6   8   7         16.91         15.26         1.40 o                         
   3   9   7        103.08        125.85         5.92 o                         
   4   9   7         64.73         79.27         4.50 o                         
  -4  -6   8          8.30          8.40         0.80 o                         
  -3  -6   8         40.88         41.35         3.14 o                         
  -2  -6   8         35.30         38.10         3.93 o                         
  -1  -6   8        148.61        143.41         5.98 o                         
  -6  -5   8         22.47         24.09         1.57 o                         
  -5  -5   8         43.67         53.22         3.96 o                         
  -4  -5   8         15.97         18.88         1.82 o                         
  -3  -5   8         12.63         11.65         2.06 o                         
  -2  -5   8         42.47         48.37         4.01 o                         
  -1  -5   8         36.93         38.97         3.59 o                         
   0  -5   8          9.20          9.47         1.66 o                         
   1  -5   8         50.93         49.16         3.32 o                         
  -6  -4   8          1.08          0.84         0.64 o                         
  -5  -4   8         79.91         84.03         3.89 o                         
  -4  -4   8         86.60         88.48         3.46 o                         
  -3  -4   8         16.17         13.69         1.38 o                         
  -2  -4   8         64.49         56.72         4.67 o                         
  -1  -4   8         38.45         34.11         2.55 o                         
   0  -4   8        141.28        149.41         5.61 o                         
   1  -4   8         42.92         41.48         4.46 o                         
   2  -4   8        301.90        316.14        14.65 o                         
   3  -4   8          1.55          2.29         0.75 o                         
  -7  -3   8          3.11          2.66         0.79 o                         
  -6  -3   8         39.47         44.21         3.82 o                         
  -5  -3   8         81.34         81.05         4.06 o                         
  -4  -3   8         22.27         23.88         1.87 o                         
  -3  -3   8        140.48        130.40         4.93 o                         
  -2  -3   8        156.34        157.09         4.91 o                         
  -1  -3   8         16.45         13.85         1.35 o                         
   0  -3   8          8.27          7.06         1.29 o                         
   1  -3   8          2.98          3.24         0.76 o                         
   2  -3   8          1.75          2.50         0.84 o                         
   3  -3   8          0.07          0.49         0.45 o                         
   4  -3   8         16.17         16.40         1.84 o                         
  -7  -2   8          0.44          0.87         0.56 o                         
  -6  -2   8         14.47         12.62         1.96 o                         
  -5  -2   8         96.22        103.06         5.45 o                         
  -4  -2   8          9.64          9.08         1.03 o                         
  -3  -2   8          8.76         12.83         1.18 o                         
  -2  -2   8        649.19        682.42        11.07 o                         
  -1  -2   8         12.59         11.06         1.20 o                         
   0  -2   8        584.67        581.90         8.72 o                         
   1  -2   8          6.19          7.01         0.72 o                         
   2  -2   8          2.31          1.95         0.82 o                         
   3  -2   8         17.26         18.90         1.61 o                         
   4  -2   8          2.66          2.92         1.17 o                         
   5  -2   8          7.72          6.42         1.15 o                         
  -7  -1   8         22.24         20.49         2.00 o                         
  -6  -1   8        151.16        155.22         8.22 o                         
  -5  -1   8        332.54        313.16        27.18 o                         
  -4  -1   8          0.85          1.33         0.57 o                         
  -3  -1   8        311.32        327.21         9.17 o                         
  -2  -1   8       1041.35       1092.66        15.04 o                         
  -1  -1   8          0.27          0.30         0.37 o                         
   0  -1   8        411.19        417.53         8.04 o                         
   1  -1   8        544.09        515.01         7.16 o                         
   2  -1   8          1.72          2.15         0.55 o                         
   3  -1   8         23.76         24.58         1.45 o                         
   4  -1   8        119.56        116.34         5.06 o                         
   5  -1   8          9.73         12.33         1.92 o                         
  -7   0   8         42.86         48.33         3.33 o                         
  -6   0   8         94.32         98.11         6.31 o                         
  -5   0   8         22.17         22.82         2.29 o                         
  -4   0   8         15.97         19.36         2.11 o                         
  -3   0   8        881.45        964.87        15.83 o                         
  -2   0   8         11.13         16.18         1.45 o                         
  -1   0   8         71.95         72.93         4.13 o                         
   0   0   8        282.65        316.21         5.37 o                         
   1   0   8        755.04        770.25         8.78 o                         
   2   0   8        182.91        181.16         3.94 o                         
   3   0   8        228.61        228.05         5.27 o                         
   4   0   8         23.81         28.34         1.74 o                         
   5   0   8         48.80         49.90         3.10 o                         
   6   0   8        121.24        128.53         5.85 o                         
  -6   1   8        274.61        286.12        11.49 o                         
  -5   1   8          8.79          6.33         1.89 o                         
  -4   1   8        608.07        604.05        21.64 o                         
  -3   1   8        480.07        518.32        10.76 o                         
  -2   1   8         84.31        107.17         4.68 o                         
  -1   1   8        731.62        792.11        27.68 o                         
   0   1   8        216.24        191.12         6.32 o                         
   1   1   8        261.68        273.50         5.51 o                         
   2   1   8        119.10        109.72         2.83 o                         
   3   1   8        437.42        443.86         7.96 o                         
   4   1   8         54.78         60.87         2.95 o                         
   5   1   8        132.72        140.72         5.72 o                         
   6   1   8        223.05        237.13        13.83 o                         
  -6   2   8          0.58          2.13         0.94 o                         
  -5   2   8        229.48        220.82         7.37 o                         
  -4   2   8         11.20         11.80         1.81 o                         
  -3   2   8          6.21          5.09         0.79 o                         
  -2   2   8         96.60        102.45         4.82 o                         
  -1   2   8        123.30        152.94        17.25 o                         
   0   2   8       1155.22       1206.90        24.09 o                         
   1   2   8         63.88         56.93         2.54 o                         
   2   2   8        196.68        197.65         4.96 o                         
   3   2   8        333.53        345.04         6.64 o                         
   4   2   8         67.88         68.99         3.16 o                         
   5   2   8        313.71        304.11         6.48 o                         
   6   2   8          1.97          2.38         0.79 o                         
   7   2   8         12.71          9.99         1.57 o                         
  -5   3   8         56.32         63.17         4.81 o                         
  -4   3   8         18.68         19.58         2.71 o                         
  -3   3   8          2.05          1.79         0.94 o                         
  -2   3   8        402.56        416.91         9.22 o                         
  -1   3   8        181.84        189.82         8.21 o                         
   0   3   8        129.11        126.47         4.38 o                         
   1   3   8        733.55        688.73         9.74 o                         
   2   3   8         29.07         26.35         1.31 o                         
   3   3   8         17.05         16.67         1.06 o                         
   4   3   8         20.82         19.10         1.45 o                         
   5   3   8         39.33         44.44         2.62 o                         
   6   3   8          1.18          1.68         0.63 o                         
   7   3   8          0.64          0.89         0.53 o                         
  -5   4   8         26.51         24.90         2.57 o                         
  -4   4   8         12.31         13.72         2.54 o                         
  -3   4   8         40.31         40.90         4.65 o                         
  -2   4   8        298.35        307.88         9.74 o                         
  -1   4   8          7.94          7.77         2.37 o                         
   0   4   8          6.20          3.34         0.98 o                         
   1   4   8          3.94          3.76         0.64 o                         
   2   4   8        428.10        414.24         7.78 o                         
   3   4   8         68.26         61.34         2.28 o                         
   4   4   8          3.70          4.91         0.92 o                         
   5   4   8         11.00         12.21         1.42 o                         
   6   4   8        161.06        153.94         5.96 o                         
   7   4   8         34.02         33.19         3.17 o                         
  -4   5   8         13.68         10.77         2.04 o                         
  -3   5   8         46.08         42.19         2.85 o                         
  -2   5   8        191.29        187.35         7.05 o                         
  -1   5   8         14.14         11.80         1.86 o                         
   0   5   8        160.74        150.05         6.51 o                         
   1   5   8        101.92         92.39         3.96 o                         
   2   5   8          3.98          4.18         1.11 o                         
   3   5   8         63.40         54.75         3.56 o                         
   4   5   8          3.11          3.19         1.09 o                         
   5   5   8         91.11         84.57         4.64 o                         
   6   5   8         10.37         12.19         2.29 o                         
   7   5   8         83.59         79.42         3.87 o                         
  -3   6   8        277.98        233.32         8.63 o                         
  -2   6   8         53.60         50.04         2.47 o                         
  -1   6   8          1.09          0.95         0.63 o                         
   0   6   8        486.23        478.33        17.62 o                         
   1   6   8        366.36        360.94        10.96 o                         
   2   6   8         26.30         24.46         3.65 o                         
   3   6   8          3.23          3.79         0.91 o                         
   4   6   8        390.38        389.40        11.30 o                         
   5   6   8          6.54          6.75         1.38 o                         
   6   6   8        102.79        107.70         4.56 o                         
   7   6   8         18.39         19.38         1.53 o                         
  -2   7   8          1.02          0.47         0.37 o                         
  -1   7   8          0.51          0.93         0.59 o                         
   0   7   8        118.06        111.47         8.30 o                         
   1   7   8        143.96        127.88         7.94 o                         
   2   7   8         29.73         33.95         4.06 o                         
   3   7   8        205.70        195.02         9.24 o                         
   4   7   8         19.50         21.97         2.24 o                         
   5   7   8          1.27          1.57         1.11 o                         
   6   7   8          3.09          5.58         1.37 o                         
   0   8   8         89.06         85.48         8.30 o                         
   1   8   8         94.77         92.37         9.45 o                         
   2   8   8          7.47          8.89         1.86 o                         
   3   8   8        507.44        584.80        13.38 o                         
   4   8   8         26.29         28.85         3.21 o                         
   5   8   8         42.22         48.26         3.86 o                         
  -5  -5   9        279.66        355.49        11.48 o                         
  -4  -5   9         25.00         23.92         2.54 o                         
  -3  -5   9          3.42          6.74         1.39 o                         
  -2  -5   9        170.72        188.87         8.13 o                         
  -1  -5   9        138.86        134.88         7.03 o                         
   0  -5   9          4.70          5.90         1.15 o                         
  -6  -4   9         69.36         79.27         2.90 o                         
  -5  -4   9         55.85         56.21         2.87 o                         
  -4  -4   9         40.88         41.80         2.68 o                         
  -3  -4   9          8.13          7.37         0.84 o                         
  -2  -4   9        176.70        176.65         6.07 o                         
  -1  -4   9        449.12        446.36         9.71 o                         
   0  -4   9         55.29         60.73         3.60 o                         
   1  -4   9        457.90        465.50        10.72 o                         
   2  -4   9         71.02         77.65         2.93 o                         
  -6  -3   9         53.68         55.01         3.82 o                         
  -5  -3   9         17.99         14.14         1.60 o                         
  -4  -3   9         15.33         18.81         1.97 o                         
  -3  -3   9        181.75        166.19         5.12 o                         
  -2  -3   9        239.02        227.23         6.98 o                         
  -1  -3   9         26.03         27.40         3.35 o                         
   0  -3   9         32.62         31.17         1.76 o                         
   1  -3   9        135.99        134.49         4.29 o                         
   2  -3   9          3.31          4.21         0.98 o                         
   3  -3   9         86.40         83.35         3.45 o                         
  -6  -2   9        168.16        157.73         7.26 o                         
  -5  -2   9         22.84         19.99         1.99 o                         
  -4  -2   9        418.34        414.39         9.23 o                         
  -3  -2   9        129.13        132.16         4.63 o                         
  -2  -2   9        170.97        183.26         4.77 o                         
  -1  -2   9        134.88        119.55         5.17 o                         
   0  -2   9         12.12         12.58         1.33 o                         
   1  -2   9          3.21          3.00         0.59 o                         
   2  -2   9         60.04         61.36         2.45 o                         
   3  -2   9          3.05          3.44         0.72 o                         
   4  -2   9         59.10         62.89         3.99 o                         
  -6  -1   9          2.28          2.16         0.82 o                         
  -5  -1   9         37.12         39.16         2.76 o                         
  -4  -1   9         81.74         85.79         4.44 o                         
  -3  -1   9        345.65        362.69        12.02 o                         
  -2  -1   9         24.13         24.67         1.64 o                         
  -1  -1   9         76.78         81.56         2.63 o                         
   0  -1   9        139.34        138.92         3.98 o                         
   1  -1   9         44.31         43.13         1.87 o                         
   2  -1   9          3.76          5.21         0.80 o                         
   3  -1   9         14.91         15.69         1.29 o                         
   4  -1   9         57.80         61.14         2.64 o                         
   5  -1   9          4.25          5.33         1.10 o                         
  -6   0   9          0.35          0.58         0.77 o                         
  -5   0   9        255.99        258.56         8.20 o                         
  -4   0   9        621.05        659.73        26.51 o                         
  -3   0   9         37.70         34.20         3.92 o                         
  -2   0   9       1080.47       1141.83        23.81 o                         
  -1   0   9         58.58         68.53         3.09 o                         
   0   0   9          4.73          5.22         0.76 o                         
   1   0   9          5.33          5.87         0.61 o                         
   2   0   9          4.43          6.45         0.87 o                         
   3   0   9         20.04         21.08         1.80 o                         
   4   0   9         10.58         12.36         1.35 o                         
   5   0   9          1.49          2.03         0.73 o                         
  -6   1   9          7.17          4.03         1.27 o                         
  -5   1   9        127.69        130.48         7.78 o                         
  -4   1   9         38.25         32.65         2.72 o                         
  -3   1   9         23.32         31.06         2.79 o                         
  -2   1   9          9.49         11.49         1.37 o                         
  -1   1   9        466.66        473.83        12.58 o                         
   0   1   9        835.37        822.50        32.81 o                         
   1   1   9        107.83        104.07         3.23 o                         
   2   1   9        522.79        516.45         7.93 o                         
   3   1   9        258.32        248.26         8.21 o                         
   4   1   9          2.35          3.44         1.31 o                         
   5   1   9        180.33        168.65         6.07 o                         
   6   1   9         53.06         48.93         3.63 o                         
  -6   2   9         35.02         30.17         2.55 o                         
  -5   2   9         54.52         64.21         4.97 o                         
  -4   2   9        248.25        247.63        11.90 o                         
  -3   2   9         32.22         36.40         2.96 o                         
  -2   2   9        735.79        812.14        27.24 o                         
  -1   2   9       1445.34       1511.49        29.81 o                         
   0   2   9         23.73         27.92         2.34 o                         
   1   2   9        854.16        850.83        12.87 o                         
   2   2   9         66.17         63.50         2.52 o                         
   3   2   9         99.18        105.23         4.16 o                         
   4   2   9        218.42        211.94        10.17 o                         
   5   2   9        162.16        148.48         5.75 o                         
   6   2   9         52.36         52.45         4.22 o                         
  -5   3   9         85.44         73.71         4.66 o                         
  -4   3   9         14.78         13.93         1.78 o                         
  -3   3   9        279.43        307.98         7.79 o                         
  -2   3   9        649.30        661.61        16.54 o                         
  -1   3   9        391.67        370.58        11.16 o                         
   0   3   9         35.12         32.49         3.25 o                         
   1   3   9       1582.19       1382.48        24.89 o                         
   2   3   9        278.59        274.71         5.99 o                         
   3   3   9         87.13         76.82         3.72 o                         
   4   3   9        628.85        621.66        12.19 o                         
   5   3   9          1.67          2.12         0.87 o                         
   6   3   9         80.98         80.54         5.51 o                         
   7   3   9         93.64         89.69         4.66 o                         
  -4   4   9          4.10          6.80         1.66 o                         
  -3   4   9        115.12        106.11         7.22 o                         
  -2   4   9        174.70        180.94        10.34 o                         
  -1   4   9         17.33         20.36         2.41 o                         
   0   4   9         38.47         34.75         2.37 o                         
   1   4   9        481.49        466.21         7.82 o                         
   2   4   9        272.04        260.68         5.28 o                         
   3   4   9        183.43        170.92         6.55 o                         
   4   4   9         10.71         10.17         1.71 o                         
   5   4   9         10.88         12.32         1.70 o                         
   6   4   9          1.60          1.76         0.70 o                         
   7   4   9        101.30         96.12         5.01 o                         
  -4   5   9        190.43        180.58         7.25 o                         
  -3   5   9        168.46        160.16        16.06 o                         
  -2   5   9         20.39         19.32         2.06 o                         
  -1   5   9         85.26         83.07         6.71 o                         
   0   5   9        142.66        152.99         6.57 o                         
   1   5   9         49.25         61.50         4.07 o                         
   2   5   9         15.64         11.59         1.73 o                         
   3   5   9         12.17         13.31         1.83 o                         
   4   5   9        238.16        223.99         7.61 o                         
   5   5   9          6.83          5.78         1.21 o                         
   6   5   9         59.47         60.57         4.61 o                         
   7   5   9         75.38         78.04         4.33 o                         
  -3   6   9         60.96         46.91         2.86 o                         
  -2   6   9          8.45          8.40         1.19 o                         
  -1   6   9         73.77         72.89         3.17 o                         
   0   6   9        401.45        406.27        11.42 o                         
   1   6   9         14.80         10.53         2.41 o                         
   2   6   9          1.42          0.96         1.19 o                         
   3   6   9          5.83          7.50         1.40 o                         
   4   6   9        137.44        145.51         8.50 o                         
   5   6   9          2.83          2.21         0.90 o                         
   6   6   9         49.99         54.59         4.11 o                         
  -1   7   9        174.06        165.32        10.56 o                         
   0   7   9         11.31         10.82         1.41 o                         
   1   7   9         25.71         25.63         3.36 o                         
   2   7   9          8.57         10.89         2.31 o                         
   3   7   9         12.94         11.29         2.36 o                         
   4   7   9          2.11          3.47         0.94 o                         
   5   7   9         38.16         39.57         2.59 o                         
   6   7   9         72.41         64.60         3.96 o                         
   1   8   9          3.92          3.87         1.29 o                         
   2   8   9        138.55        129.08         4.40 o                         
   3   8   9         66.97         75.51         3.37 o                         
   4   8   9         27.21         24.90         2.63 o                         
   5   8   9         26.66         28.34         2.55 o                         
  -2  -5  10        193.57        249.22         8.67 o                         
  -5  -4  10        128.09        139.63         5.83 o                         
  -4  -4  10         38.80         41.81         3.32 o                         
  -3  -4  10        399.11        434.78        25.73 o                         
  -2  -4  10         31.95         35.02         2.29 o                         
  -1  -4  10         11.15         11.30         1.93 o                         
   0  -4  10        106.61        112.49         4.04 o                         
   1  -4  10         76.62         76.75         4.11 o                         
  -5  -3  10         54.47         56.59         2.78 o                         
  -4  -3  10        216.89        247.20         7.42 o                         
  -3  -3  10         58.15         65.28         3.60 o                         
  -2  -3  10          2.81          1.89         0.70 o                         
  -1  -3  10         59.99         68.42         2.93 o                         
   0  -3  10        129.89        140.73         5.24 o                         
   1  -3  10         79.29         77.59         2.90 o                         
   2  -3  10         86.48         85.06         3.36 o                         
  -6  -2  10         14.34         15.63         1.46 o                         
  -5  -2  10         21.46         24.49         2.75 o                         
  -4  -2  10          8.26          7.73         1.29 o                         
  -3  -2  10        226.76        234.09         6.70 o                         
  -2  -2  10        179.18        170.17         6.50 o                         
  -1  -2  10        366.72        352.64        16.86 o                         
   0  -2  10        423.90        386.97         8.65 o                         
   1  -2  10         25.84         26.13         2.13 o                         
   2  -2  10        266.67        259.29         6.07 o                         
   3  -2  10        309.29        312.81         7.80 o                         
  -6  -1  10          3.45          3.58         0.91 o                         
  -5  -1  10          7.77          9.69         1.64 o                         
  -4  -1  10        103.22        108.85         4.93 o                         
  -3  -1  10        122.39        123.24         5.44 o                         
  -2  -1  10        123.83        116.91         4.28 o                         
  -1  -1  10        168.20        159.22         4.97 o                         
   0  -1  10        162.22        157.09         6.17 o                         
   1  -1  10        147.91        145.37         4.01 o                         
   2  -1  10        206.95        199.21         5.51 o                         
   3  -1  10         44.43         40.15         2.68 o                         
   4  -1  10         20.85         19.42         2.45 o                         
  -6   0  10         98.62        104.08         5.13 o                         
  -5   0  10         51.65         53.28         3.12 o                         
  -4   0  10         90.74         96.26         6.84 o                         
  -3   0  10          3.09          3.31         0.98 o                         
  -2   0  10        348.27        375.22        10.22 o                         
  -1   0  10        186.02        189.63         9.80 o                         
   0   0  10          0.63          0.37         0.54 o                         
   1   0  10        729.95        688.34        10.01 o                         
   2   0  10        188.39        184.84         5.35 o                         
   3   0  10        151.48        150.68         4.06 o                         
   4   0  10         46.24         44.86         4.05 o                         
   5   0  10         13.75         14.70         2.01 o                         
  -5   1  10        285.31        277.83         7.89 o                         
  -4   1  10          0.56          1.55         0.74 o                         
  -3   1  10        327.52        323.47         7.95 o                         
  -2   1  10        140.83        168.51         7.97 o                         
  -1   1  10        200.03        214.94         6.31 o                         
   0   1  10        169.53        173.73         4.56 o                         
   1   1  10         78.87         70.93         2.75 o                         
   2   1  10         55.00         64.15         2.29 o                         
   3   1  10        136.00        132.60         3.83 o                         
   4   1  10         32.90         35.42         5.52 o                         
   5   1  10        108.21        110.52         6.21 o                         
  -5   2  10         54.30         52.90         2.77 o                         
  -4   2  10        171.55        172.47         9.26 o                         
  -3   2  10        249.76        268.80         8.79 o                         
  -2   2  10         57.41         65.18         4.12 o                         
  -1   2  10         78.61         77.52         3.55 o                         
   0   2  10          3.31         10.03         2.24 o                         
   1   2  10          8.19          7.70         0.98 o                         
   2   2  10         47.77         48.65         2.26 o                         
   3   2  10         97.51        102.29         3.81 o                         
   4   2  10        651.43        610.07        20.32 o                         
   5   2  10         49.91         46.21         4.05 o                         
   6   2  10         13.15         14.07         1.84 o                         
  -5   3  10         17.05         13.46         1.59 o                         
  -4   3  10         22.17         18.20         2.64 o                         
  -3   3  10        269.68        271.99         6.98 o                         
  -2   3  10        156.26        167.69         5.53 o                         
  -1   3  10          7.97         10.83         1.81 o                         
   0   3  10        397.13        376.24        10.94 o                         
   1   3  10        119.94        114.74         4.21 o                         
   2   3  10         13.18         14.67         1.31 o                         
   3   3  10        220.77        211.41         7.11 o                         
   4   3  10        133.82        126.96         7.45 o                         
   5   3  10         21.03         20.02         2.05 o                         
   6   3  10         32.50         33.15         3.05 o                         
  -4   4  10          2.12          2.57         0.99 o                         
  -3   4  10         28.23         29.44         3.51 o                         
  -2   4  10         53.35         51.53         3.55 o                         
  -1   4  10          2.47          5.05         1.86 o                         
   0   4  10        156.23        156.97         6.47 o                         
   1   4  10        217.35        203.19         8.08 o                         
   2   4  10        155.79        154.87         5.14 o                         
   3   4  10        526.71        455.59        12.08 o                         
   4   4  10          2.30          2.95         1.21 o                         
   5   4  10         14.35         13.62         1.63 o                         
   6   4  10        118.64        111.78         6.00 o                         
  -3   5  10         70.48         79.27         5.02 o                         
  -2   5  10         83.83         68.98         5.45 o                         
  -1   5  10         92.37         87.43         6.65 o                         
   0   5  10       1012.91        960.85        30.64 o                         
   1   5  10          3.49          4.84         1.78 o                         
   2   5  10        769.18        711.09        13.62 o                         
   3   5  10        562.34        534.29        13.47 o                         
   4   5  10         32.13         28.76         2.46 o                         
   5   5  10        476.04        433.54        10.91 o                         
   6   5  10         57.66         61.10         2.93 o                         
  -2   6  10         51.73         39.99         6.26 o                         
  -1   6  10         93.21         93.48         8.44 o                         
   0   6  10         11.89         12.76         2.31 o                         
   1   6  10        101.75        100.14         6.87 o                         
   2   6  10         18.91         20.40         2.15 o                         
   3   6  10        118.45        124.51         5.23 o                         
   4   6  10         11.33          6.78         1.85 o                         
   5   6  10        142.11        152.85         5.33 o                         
   6   6  10        103.68        108.22         5.27 o                         
  -1   7  10          7.97          6.39         1.12 o                         
   0   7  10         83.68         75.49         9.13 o                         
   1   7  10          2.63          2.42         1.10 o                         
   2   7  10         28.92         32.04         2.77 o                         
   3   7  10          6.16          5.75         1.14 o                         
   4   7  10         17.39         18.22         2.43 o                         
   5   7  10        108.55        114.40         4.00 o                         
   2   8  10         53.56         59.90         2.66 o                         
   3   8  10         14.41         12.17         1.63 o                         
  -3  -4  11          3.27          4.65         1.00 o                         
  -2  -4  11         57.77         60.23         3.67 o                         
  -1  -4  11         22.10         25.64         2.35 o                         
  -4  -3  11         53.11         54.51         3.80 o                         
  -3  -3  11          0.26          0.87         0.68 o                         
  -2  -3  11        136.15        139.57         3.99 o                         
  -1  -3  11        221.17        234.50        11.94 o                         
   0  -3  11          0.81          0.84         0.47 o                         
   1  -3  11         95.40         94.85         4.82 o                         
  -5  -2  11        150.99        154.03         6.96 o                         
  -4  -2  11          6.56          8.23         1.15 o                         
  -3  -2  11         18.16         16.30         1.71 o                         
  -2  -2  11         77.08         81.86         5.76 o                         
  -1  -2  11          3.37          3.84         0.86 o                         
   0  -2  11          6.06          4.75         0.99 o                         
   1  -2  11          7.09          5.80         0.97 o                         
   2  -2  11        108.11        114.11         5.76 o                         
  -5  -1  11         11.33         12.34         1.71 o                         
  -4  -1  11         88.36         88.59         3.25 o                         
  -3  -1  11         19.04         26.20         1.87 o                         
  -2  -1  11        148.37        159.66        13.06 o                         
  -1  -1  11         33.76         37.54         2.61 o                         
   0  -1  11         31.27         31.99         2.10 o                         
   1  -1  11        662.83        650.21        11.87 o                         
   2  -1  11        124.65        121.34         6.10 o                         
   3  -1  11         14.14         13.86         1.94 o                         
  -5   0  11         39.50         38.70         2.17 o                         
  -4   0  11        128.25        125.34         4.94 o                         
  -3   0  11         53.36         53.71         3.40 o                         
  -2   0  11        217.91        219.87        10.57 o                         
  -1   0  11          0.24          0.41         0.93 o                         
   0   0  11        230.33        222.96         8.75 o                         
   1   0  11        435.20        414.49        13.30 o                         
   2   0  11         15.97         15.17         1.41 o                         
   3   0  11         61.30         60.14         3.26 o                         
   4   0  11        135.23        131.90         6.49 o                         
  -5   1  11          0.80          1.83         0.93 o                         
  -4   1  11          0.33          1.22         0.65 o                         
  -3   1  11         92.23         91.25         3.18 o                         
  -2   1  11         29.10         34.42         2.32 o                         
  -1   1  11        107.26        108.91         6.96 o                         
   0   1  11        209.64        211.17         7.22 o                         
   1   1  11        452.41        440.24         9.36 o                         
   2   1  11          3.71          5.14         0.80 o                         
   3   1  11        428.06        415.18        10.64 o                         
   4   1  11        302.64        280.20         7.77 o                         
   5   1  11         27.40         26.50         2.55 o                         
  -5   2  11         30.75         27.64         3.88 o                         
  -4   2  11         34.46         34.37         2.42 o                         
  -3   2  11        136.14        134.40         5.60 o                         
  -2   2  11          1.05          1.25         0.67 o                         
  -1   2  11        114.62        116.59         9.85 o                         
   0   2  11        534.60        513.16        11.38 o                         
   1   2  11         32.85         35.96         2.30 o                         
   2   2  11        214.01        191.55         6.95 o                         
   3   2  11        268.95        263.49         7.99 o                         
   4   2  11         63.79         66.90         3.44 o                         
   5   2  11         58.55         62.39         4.25 o                         
  -4   3  11         93.45         86.41         5.16 o                         
  -3   3  11         25.81         24.74         2.16 o                         
  -2   3  11        272.20        279.49         9.37 o                         
  -1   3  11         14.28         21.35         2.23 o                         
   0   3  11        171.15        168.67         7.03 o                         
   1   3  11         13.10         13.35         1.47 o                         
   2   3  11          7.35          5.80         0.88 o                         
   3   3  11         93.58         90.27         9.21 o                         
   4   3  11         54.78         50.31         4.34 o                         
   5   3  11          5.33          4.08         1.28 o                         
  -3   4  11          7.09          6.28         0.97 o                         
  -2   4  11         70.91         80.33         4.00 o                         
  -1   4  11         50.44         43.34         3.09 o                         
   0   4  11        103.68         91.25         6.35 o                         
   1   4  11        108.97        108.46         4.99 o                         
   2   4  11         36.00         37.22         2.37 o                         
   3   4  11          2.10          4.34         1.50 o                         
   4   4  11          1.75          2.10         1.14 o                         
   5   4  11          2.32          2.87         0.78 o                         
  -3   5  11          0.06          0.47         0.56 o                         
  -2   5  11          2.90          3.31         2.04 o                         
  -1   5  11         88.90         88.98         6.25 o                         
   0   5  11         19.14         18.76         2.65 o                         
   1   5  11        173.61        185.51         6.48 o                         
   2   5  11         48.71         45.47         3.04 o                         
   3   5  11         99.60        102.11         4.63 o                         
   4   5  11         46.06         48.56         2.93 o                         
   5   5  11        174.64        171.20         7.81 o                         
  -1   6  11         96.88         75.47         4.26 o                         
   0   6  11          1.64          0.13         0.59 o                         
   1   6  11        180.73        172.28         5.93 o                         
   2   6  11        183.48        169.81         6.04 o                         
   3   6  11         57.76         68.05         3.88 o                         
   4   6  11        335.67        320.83         8.33 o                         
   5   6  11         26.46         23.00         2.45 o                         
   0   7  11         52.24         40.81         4.05 o                         
   1   7  11         79.93         85.84         3.39 o                         
   2   7  11         63.25         64.50         4.11 o                         
   3   7  11        223.60        231.69         6.34 o                         
   4   7  11        120.54        124.04         5.92 o                         
  -3  -3  12          1.35          0.60         0.32 o                         
  -2  -3  12        109.77        121.36         5.38 o                         
  -1  -3  12         11.33         10.41         1.40 o                         
  -4  -2  12         21.42         21.16         1.55 o                         
  -3  -2  12          2.60          3.11         0.96 o                         
  -2  -2  12          5.10          5.28         2.08 o                         
  -1  -2  12          8.17          7.32         1.48 o                         
   0  -2  12          4.60          2.54         0.89 o                         
   1  -2  12         72.19         67.63         3.98 o                         
  -4  -1  12          7.90          9.13         1.52 o                         
  -3  -1  12        330.26        350.08        21.38 o                         
  -2  -1  12          1.29          1.81         0.69 o                         
  -1  -1  12         13.01         10.60         1.36 o                         
   0  -1  12         46.13         55.26         4.31 o                         
   1  -1  12        148.08        153.81         7.42 o                         
  -4   0  12         34.63         34.59         2.14 o                         
  -3   0  12        125.32        134.97         5.07 o                         
  -2   0  12          3.53          2.95         1.30 o                         
  -1   0  12         33.75         36.36         2.89 o                         
   0   0  12        100.54        100.49         6.17 o                         
   1   0  12         69.84         71.04         3.57 o                         
   2   0  12         46.25         44.44         5.03 o                         
   3   0  12         87.60         74.44         4.59 o                         
  -4   1  12         20.85         18.71         2.26 o                         
  -3   1  12        109.99        125.89         4.78 o                         
  -2   1  12         27.33         21.94         2.89 o                         
  -1   1  12        386.45        364.93        10.01 o                         
   0   1  12        224.80        231.95         7.41 o                         
   1   1  12        189.08        174.17         5.00 o                         
   2   1  12         39.25         41.07         2.69 o                         
   3   1  12          3.76          4.59         0.95 o                         
   4   1  12         13.35         12.67         1.82 o                         
  -4   2  12         74.18         72.42         4.23 o                         
  -3   2  12        100.42        105.32         4.31 o                         
  -2   2  12          8.02          7.20         1.23 o                         
  -1   2  12        187.09        199.69         4.81 o                         
   0   2  12        412.25        392.14        10.50 o                         
   1   2  12         12.52         11.05         1.28 o                         
   2   2  12        165.26        150.00         5.54 o                         
   3   2  12        358.29        343.04         9.00 o                         
   4   2  12          3.72          3.96         0.94 o                         
  -3   3  12          0.60          0.65         0.36 o                         
  -2   3  12        104.83        115.08         4.65 o                         
  -1   3  12         29.26         25.60         2.25 o                         
   0   3  12          6.12          5.30         0.91 o                         
   1   3  12         12.87         11.96         1.34 o                         
   2   3  12        243.87        231.62         5.96 o                         
   3   3  12          0.53          0.92         0.65 o                         
   4   3  12         50.86         45.91         3.76 o                         
   5   3  12         21.20         19.59         2.05 o                         
  -3   4  12         62.02         50.38         3.13 o                         
  -2   4  12         40.03         31.98         3.00 o                         
  -1   4  12          1.30          0.80         0.58 o                         
   0   4  12          0.07          0.61         0.56 o                         
   1   4  12          2.04          1.73         0.62 o                         
   2   4  12        128.89        118.64         3.96 o                         
   3   4  12         73.72         74.51         5.22 o                         
   4   4  12         61.76         61.60         4.30 o                         
   5   4  12        195.25        177.22         6.91 o                         
  -2   5  12         10.48          5.82         1.09 o                         
  -1   5  12         82.97         80.75         4.81 o                         
   0   5  12         35.68         37.72         3.40 o                         
   1   5  12         47.57         45.91         2.75 o                         
   2   5  12         11.43         13.46         1.96 o                         
   3   5  12         14.90         15.95         2.30 o                         
   4   5  12         82.14         84.00         3.46 o                         
  -1   6  12          4.52          5.01         0.95 o                         
   0   6  12         64.09         59.09         2.57 o                         
   1   6  12         12.63         17.49         2.15 o                         
   2   6  12          0.86          0.91         0.51 o                         
   3   6  12         34.20         45.94         2.47 o                         
   4   6  12          2.23          2.44         0.60 o                         
  -2  -2  13         33.75         28.57         2.23 o                         
  -1  -2  13         16.85         16.72         1.74 o                         
  -3  -1  13         59.72         53.09         3.26 o                         
  -2  -1  13          2.68          4.08         1.48 o                         
  -1  -1  13         22.67         22.43         2.34 o                         
   0  -1  13        119.32        109.81         5.50 o                         
   1  -1  13         86.58         89.63         4.59 o                         
  -3   0  13         12.25         15.46         1.89 o                         
  -2   0  13          5.76          7.61         1.53 o                         
  -1   0  13          7.57          9.68         1.42 o                         
   0   0  13         19.25         24.24         4.28 o                         
   1   0  13         27.22         27.12         1.90 o                         
   2   0  13          4.20          5.08         1.27 o                         
  -3   1  13          0.80          1.37         0.52 o                         
  -2   1  13         33.66         35.99         2.25 o                         
  -1   1  13        145.77        161.84         7.85 o                         
   0   1  13         45.93         45.56         3.95 o                         
   1   1  13          1.06          1.05         0.66 o                         
   2   1  13         29.57         25.36         2.67 o                         
   3   1  13        173.13        159.22         6.64 o                         
  -3   2  13          1.48          1.62         0.70 o                         
  -2   2  13         94.93         89.70         3.59 o                         
  -1   2  13        357.52        365.91         9.27 o                         
   0   2  13         14.05         14.67         1.30 o                         
   1   2  13        112.55        105.50         4.34 o                         
   2   2  13         44.28         45.52         3.71 o                         
   3   2  13          2.23          1.68         0.66 o                         
  -2   3  13        280.89        279.26         7.15 o                         
  -1   3  13        109.86        110.00         3.43 o                         
   0   3  13         17.82         15.82         1.31 o                         
   1   3  13        241.70        273.00         6.27 o                         
   2   3  13         38.69         36.66         2.34 o                         
   3   3  13        140.10        139.19         4.58 o                         
   4   3  13          4.39          5.73         1.16 o                         
  -2   4  13        272.93        244.25         8.51 o                         
  -1   4  13         21.03         24.36         1.40 o                         
   0   4  13        154.92        176.07         5.52 o                         
   1   4  13        157.14        157.21         5.25 o                         
   2   4  13         11.97         12.66         1.37 o                         
   3   4  13         24.46         21.82         2.39 o                         
   4   4  13         42.16         46.77         3.13 o                         
  -1   5  13          8.43          7.37         0.82 o                         
   0   5  13        120.08        128.68         4.05 o                         
   1   5  13          4.32          4.59         0.96 o                         
   2   5  13         31.19         33.26         2.69 o                         
   3   5  13          5.12          6.62         1.30 o                         
   2   6  13          7.43         10.34         1.39 o                         
  -1   1  14         89.85         97.96         4.87 o                         
   0   1  14          1.29          3.13         1.03 o                         
   1   1  14         15.21         12.44         1.64 o                         
  -1   2  14          8.37          8.87         1.00 o                         
   0   2  14         29.69         29.59         1.84 o                         
   1   2  14         45.64         44.86         3.21 o                         
   2   2  14         23.50         22.61         2.16 o                         
  -1   3  14         34.71         33.83         2.59 o                         
   0   3  14         47.82         50.75         2.38 o                         
   1   3  14         66.75         72.86         4.16 o                         
   2   3  14         10.19         12.24         1.60 o                         
   0   4  14         95.18        102.29         4.63 o                         
   1   4  14         65.60         65.83         3.71 o                         
   2   4  14          0.80          1.99         0.77 o                         
                                                                                
